# Supplementary material for: Identification of consensus homozygous regions and their associations with growth and feed efficiency traits in American mink
Source: BMC Genom Data. 2024 Jul 10;25:68. doi: 10.1186/s12863-024-01252-8 (PMC11234557; doi:10.1186/s12863-024-01252-8)
Supplement: Supplementary file 1 — Supplementary Material 1 [file 12863_2024_1252_MOESM1_ESM.xlsx]

## Sheet: Sheet1
Table S1. Descriptive statistics for growth and feed efficiency in American mink: abbreviations, units, number of animals per trait, means, standard deviations (SD), minimum (Min), maximum (Max), and coefficient variation values.
Traits	Abbreviation	Unit	Numbers	Mean	SD	Min	Max	CV (%)
Harvest weight	HW	kg	2288	2.2	0.7	0.7	4.1	33.3
Harvest length	HL	cm	2288	45.4	5	33	59	11
Final Body length	FBL	cm	1046	37.6	4	29	47	10.6
Final Body weight	FBW	kg	1046	2.1	0.6	1	3.8	31.1
Average daily gain	ADG	g/d	1046	8.3	3.8	1.2	19.6	45.6
Daily feed intake	DFI	g	1906	212.4	52	49	366.8	24.5
Feed conversion ratio	FCR	-	1038	31	11.3	11	78.2	36.5
Residual feed intake	RFI	g/d	1044	0	36.6	-86.5	169.4	-
Residual gain	RG	g/d	1042	0	1.3	-5.7	5.3	-
Residual intake and gain	RIG	g/d	1043	0	1.5	-5.6	5	-
Kleiber ratio	KR	-	1046	5.4	1.5	1.1	9.7	28.6
Adopted from Table 1 of Davoudi et al. (2022).
