# Supplementary material for: Identification of consensus homozygous regions and their associations with growth and feed efficiency traits in American mink
Source: BMC Genom Data. 2024 Jul 10;25:68. doi: 10.1186/s12863-024-01252-8 (PMC11234557; doi:10.1186/s12863-024-01252-8)
Supplement: Supplementary file 2 — Supplementary Material 2 [file 12863_2024_1252_MOESM2_ESM.xlsx]

## Sheet: ALL detected ROH
Table S2. Detected ROH in all individuals (Output of PLINK (.hom file)).
Animal ID	Chromosome	SNP1	SNP2	POS1	POS2	Length (KB)	Number of SNPs
Sample1	NVI1	AX-647628157	AX-647631169	78887707	109866158	30978.5	776
Sample1	NVI1	AX-647632222	AX-647633512	121450094	130359844	8909.75	219
Sample1	NVI1	AX-647631558	AX-647632214	112283088	120650315	8367.23	173
Sample1	NVI1	AX-647635196	AX-647635774	177516585	181946564	4429.98	164
Sample1	NVI1	AX-647625794	AX-647625938	49638252	53670397	4032.15	84
Sample1	NVI1	AX-647638996	AX-647639488	231218605	234921000	3702.4	86
Sample1	NVI1	AX-647637034	AX-647637517	201403617	204988719	3585.1	142
Sample1	NVI1	AX-647642770	AX-647642716	284492906	287694404	3201.5	85
Sample1	NVI1	AX-647641175	AX-647641554	263423148	266610931	3187.78	116
Sample1	NVI1	AX-647622318	AX-647622558	8580999	11305576	2724.58	60
Sample1	NVI1	AX-647635831	AX-647636133	182307583	185000644	2693.06	78
Sample1	NVI1	AX-647636392	AX-647636870	194470064	197031800	2561.74	87
Sample1	NVI1	AX-647640723	AX-647641145	261159764	263388096	2228.33	68
Sample1	NVI1	AX-647642205	AX-647642682	280181750	282300583	2118.83	60
Sample10	NVI1	AX-647628089	AX-647629194	81387372	90236458	8849.09	267
Sample10	NVI1	AX-647635269	AX-647635983	177884616	185348383	7463.77	260
Sample10	NVI1	AX-647636936	AX-647637409	199414725	205585046	6170.32	195
Sample10	NVI1	AX-647632222	AX-647632853	121450094	126599745	5149.65	122
Sample10	NVI1	AX-647629696	AX-647629854	93141365	97606975	4465.61	99
Sample10	NVI1	AX-647640792	AX-647641065	260338900	264280996	3942.1	162
Sample10	NVI1	AX-647630143	AX-647630455	98904897	102562320	3657.42	80
Sample10	NVI1	AX-647631558	AX-647631977	112283088	115429670	3146.58	83
Sample10	NVI1	AX-647644344	AX-647644532	307768141	310277793	2509.65	58
Sample10	NVI1	AX-647639254	AX-647639488	232572648	234921000	2348.35	71
Sample10	NVI1	AX-647630501	AX-647630583	103147622	105195217	2047.6	59
Sample10	NVI1	AX-647632123	AX-647632214	118648765	120650315	2001.55	66
Sample100	NVI1	AX-647627378	AX-647630583	72553575	105195217	32641.6	781
Sample100	NVI1	AX-647640565	AX-647641782	258419407	272062903	13643.5	473
Sample100	NVI1	AX-647634953	AX-647635983	174395015	185348383	10953.4	331
Sample100	NVI1	AX-647626679	AX-647627580	63278195	71943332	8665.14	201
Sample100	NVI1	AX-647625042	AX-647625656	39404162	47795994	8391.83	180
Sample100	NVI1	AX-647631558	AX-647632214	112283088	120650315	8367.23	173
Sample100	NVI1	AX-647632757	AX-647633480	122465363	129623399	7158.04	156
Sample100	NVI1	AX-647636936	AX-647637409	199414725	205585046	6170.32	195
Sample100	NVI1	AX-647626201	AX-647626829	57235803	62990440	5754.64	134
Sample100	NVI1	AX-647636374	AX-647636870	191930140	197031800	5101.66	138
Sample100	NVI1	AX-647622551	AX-647622885	11227334	15697917	4470.58	113
Sample100	NVI1	AX-647644068	AX-647644359	303676698	307825793	4149.1	90
Sample100	NVI1	AX-647638018	AX-647638560	216899833	220195762	3295.93	85
Sample100	NVI1	AX-647639994	AX-647640244	246688516	249589945	2901.43	74
Sample100	NVI1	AX-647639023	AX-647639494	232178425	234947216	2768.79	79
Sample100	NVI1	AX-647623442	AX-647623694	21633243	23110352	1477.11	65
Sample1000	NVI1	AX-647626066	AX-647627580	52621942	71943332	19321.4	427
Sample1000	NVI1	AX-647629696	AX-647630776	93141365	104922831	11781.5	270
Sample1000	NVI1	AX-647628349	AX-647629239	81684904	90624693	8939.79	276
Sample1000	NVI1	AX-647631558	AX-647632214	112283088	120650315	8367.23	173
Sample1000	NVI1	AX-647623358	AX-647624253	20089508	26496451	6406.94	227
Sample1000	NVI1	AX-647643843	AX-647644069	300451473	306727573	6276.1	143
Sample1000	NVI1	AX-647622521	AX-647623101	11259428	17526379	6266.95	152
Sample1000	NVI1	AX-647640379	AX-647641142	259059843	265141215	6081.37	257
Sample1000	NVI1	AX-647635169	AX-647635923	179305558	185165298	5859.74	205
Sample1000	NVI1	AX-647636782	AX-647637409	200130048	205585046	5455	185
Sample1000	NVI1	AX-647632222	AX-647633106	121450094	126589303	5139.21	120
Sample1000	NVI1	AX-647638348	AX-647639106	221242870	225428448	4185.58	101
Sample1000	NVI1	AX-647644355	AX-647644643	307792543	311571692	3779.15	82
Sample1000	NVI1	AX-647642098	AX-647642632	278422099	281523257	3101.16	79
Sample1000	NVI1	AX-647625294	AX-647625329	43234746	46179266	2944.52	70
Sample1000	NVI1	AX-647639994	AX-647640244	246688516	249589945	2901.43	74
Sample1000	NVI1	AX-647622281	AX-647622497	8185279	11001585	2816.31	58
Sample1000	NVI1	AX-647636382	AX-647636870	194367444	197031800	2664.36	90
Sample1001	NVI1	AX-647629860	AX-647631169	97689085	109866158	12177.1	291
Sample1001	NVI1	AX-647624882	AX-647625656	36739843	47795994	11056.2	225
Sample1001	NVI1	AX-647628166	AX-647629580	82333750	91822525	9488.78	287
Sample1001	NVI1	AX-647640565	AX-647641674	258419407	267378771	8959.36	362
Sample1001	NVI1	AX-647626679	AX-647627580	63278195	71943332	8665.14	201
Sample1001	NVI1	AX-647631558	AX-647632208	112283088	120576110	8293.02	172
Sample1001	NVI1	AX-647643843	AX-647644337	300451473	307700812	7249.34	156
Sample1001	NVI1	AX-647641951	AX-647642682	276064593	282300583	6235.99	145
Sample1001	NVI1	AX-647625664	AX-647626158	48718894	54787155	6068.26	132
Sample1001	NVI1	AX-647624302	AX-647624703	29983925	35896598	5912.67	120
Sample1001	NVI1	AX-647632502	AX-647633106	121542148	126589303	5047.16	117
Sample1001	NVI1	AX-647629470	AX-647629791	92427959	96671287	4243.33	91
Sample1001	NVI1	AX-647638047	AX-647638300	215754990	219575698	3820.71	116
Sample1001	NVI1	AX-647644207	AX-647644689	308807565	311786186	2978.62	70
Sample1001	NVI1	AX-647639994	AX-647640244	246688516	249589945	2901.43	74
Sample1002	NVI1	AX-647641917	AX-647642682	275175319	282300583	7125.27	151
Sample1002	NVI1	AX-647626122	AX-647626671	56752625	63132696	6380.07	162
Sample1002	NVI1	AX-647622591	AX-647622979	11856535	16694364	4837.83	114
Sample1002	NVI1	AX-647627766	AX-647628151	74312751	78794541	4481.79	100
Sample1002	NVI1	AX-647638047	AX-647638560	215754990	220195762	4440.77	128
Sample1002	NVI1	AX-647638565	AX-647639106	221222008	225428448	4206.44	102
Sample1002	NVI1	AX-647630671	AX-647631169	106018968	109866158	3847.19	98
Sample1002	NVI1	AX-647636374	AX-647636532	191930140	195587287	3657.15	93
Sample1002	NVI1	AX-647623416	AX-647623984	21994161	25250092	3255.93	117
Sample1002	NVI1	AX-647644254	AX-647644813	309504670	312711079	3206.41	82
Sample1002	NVI1	AX-647643975	AX-647644408	305368686	308247566	2878.88	61
Sample1002	NVI1	AX-647638996	AX-647639208	231218605	234051107	2832.5	73
Sample1002	NVI1	AX-647628701	AX-647628943	85165152	87944533	2779.38	117
Sample1002	NVI1	AX-647627330	AX-647627580	69908673	71943332	2034.66	71
Sample1002	NVI1	AX-647641315	AX-647641273	264358237	266350913	1992.68	62
Sample1002	NVI1	AX-647632222	AX-647632823	121450094	122925075	1474.98	64
Sample1002	NVI1	AX-647641602	AX-647641768	266753235	267945743	1192.51	58
Sample1002	NVI1	AX-647624011	AX-647624253	25304577	26496451	1191.88	60
Sample1003	NVI1	AX-647631558	AX-647632214	112283088	120650315	8367.23	173
Sample1003	NVI1	AX-647640428	AX-647641511	259779592	266361174	6581.58	288
Sample1003	NVI1	AX-647636936	AX-647637409	199414725	205585046	6170.32	195
Sample1003	NVI1	AX-647642990	AX-647643414	292396843	298053362	5656.52	118
Sample1003	NVI1	AX-647638047	AX-647638560	215754990	220195762	4440.77	128
Sample1003	NVI1	AX-647644254	AX-647644947	309504670	313928186	4423.52	114
Sample1003	NVI1	AX-647630671	AX-647631169	106018968	109866158	3847.19	98
Sample1003	NVI1	AX-647636374	AX-647636532	191930140	195587287	3657.15	93
Sample1003	NVI1	AX-647627766	AX-647628064	74312751	77951882	3639.13	82
Sample1003	NVI1	AX-647622734	AX-647622979	13397340	16694364	3297.03	85
Sample1003	NVI1	AX-647629063	AX-647629580	88755577	91822525	3066.95	73
Sample1003	NVI1	AX-647638565	AX-647638627	221222008	224104152	2882.14	65
Sample1003	NVI1	AX-647642038	AX-647642495	277546857	280371140	2824.28	61
Sample1003	NVI1	AX-647628701	AX-647628943	85165152	87944533	2779.38	117
Sample1003	NVI1	AX-647641526	AX-647641593	266376437	268837979	2461.54	101
Sample1003	NVI1	AX-647623377	AX-647623859	21595259	24036998	2441.74	96
Sample1003	NVI1	AX-647625425	AX-647625656	45492946	47795994	2303.05	79
Sample1003	NVI1	AX-647624001	AX-647624253	25280905	26496451	1215.55	65
Sample1004	NVI1	AX-647627378	AX-647629696	72553575	93141365	20587.8	509
Sample1004	NVI1	AX-647626594	AX-647627580	59727383	71943332	12216	272
Sample1004	NVI1	AX-647640565	AX-647641928	258419407	270082155	11662.7	439
Sample1004	NVI1	AX-647632222	AX-647633512	121450094	130359844	8909.75	219
Sample1004	NVI1	AX-647630422	AX-647631169	102433345	109866158	7432.81	190
Sample1004	NVI1	AX-647642953	AX-647643695	291760617	298682604	6921.99	141
Sample1004	NVI1	AX-647623298	AX-647624253	20131592	26496451	6364.86	222
Sample1004	NVI1	AX-647636936	AX-647637409	199414725	205585046	6170.32	195
Sample1004	NVI1	AX-647634953	AX-647635416	174395015	179357246	4962.23	108
Sample1004	NVI1	AX-647642323	AX-647642682	277681144	282300583	4619.44	111
Sample1004	NVI1	AX-647644076	AX-647644170	303743654	308195620	4451.97	98
Sample1004	NVI1	AX-647642604	AX-647642909	286487443	290580504	4093.06	103
Sample1004	NVI1	AX-647622455	AX-647622751	9674097	13757276	4083.18	103
Sample1004	NVI1	AX-647638364	AX-647639106	221405909	225428448	4022.54	97
Sample1004	NVI1	AX-647638047	AX-647638300	215754990	219575698	3820.71	116
Sample1004	NVI1	AX-647636374	AX-647636532	191930140	195587287	3657.15	93
Sample1004	NVI1	AX-647624943	AX-647625230	38418829	41948339	3529.51	74
Sample1004	NVI1	AX-647625294	AX-647625329	43234746	46179266	2944.52	70
Sample1004	NVI1	AX-647639994	AX-647640244	246688516	249589945	2901.43	74
Sample1004	NVI1	AX-647635307	AX-647635843	180090811	182709292	2618.48	81
Sample1004	NVI1	AX-647639284	AX-647639510	232818565	235206974	2388.41	71
Sample1004	NVI1	AX-647635618	AX-647635983	183193945	185348383	2154.44	99
Sample1004	NVI1	AX-647626271	AX-647626468	56497242	58236875	1739.63	66
Sample1005	NVI1	AX-647629205	AX-647630033	90274365	97768502	7494.14	181
Sample1005	NVI1	AX-647630422	AX-647631169	102433345	109866158	7432.81	190
Sample1005	NVI1	AX-647640864	AX-647641593	262556623	268837979	6281.36	238
Sample1005	NVI1	AX-647636936	AX-647637409	199414725	205585046	6170.32	195
Sample1005	NVI1	AX-647643040	AX-647643453	293040619	298695546	5654.93	118
Sample1005	NVI1	AX-647638047	AX-647638560	215754990	220195762	4440.77	128
Sample1005	NVI1	AX-647638565	AX-647639106	221222008	225428448	4206.44	102
Sample1005	NVI1	AX-647622299	AX-647622630	8274576	12089519	3814.94	90
Sample1005	NVI1	AX-647626581	AX-647626862	59607773	63349596	3741.82	80
Sample1005	NVI1	AX-647632870	AX-647633512	126748984	130359844	3610.86	95
Sample1005	NVI1	AX-647636374	AX-647636519	191930140	195362206	3432.07	88
Sample1005	NVI1	AX-647640379	AX-647641018	259059843	262009875	2950.03	151
Sample1005	NVI1	AX-647643843	AX-647643826	300451473	303300377	2848.91	67
Sample1005	NVI1	AX-647632502	AX-647632988	121542148	124269655	2727.51	90
Sample1005	NVI1	AX-647625213	AX-647625656	45122518	47795994	2673.48	85
Sample1005	NVI1	AX-647627341	AX-647627580	69978494	71943332	1964.84	69
Sample1005	NVI1	AX-647628569	AX-647629144	85868988	87640605	1771.62	90
Sample1006	NVI1	AX-647627766	AX-647628943	74312751	87944533	13631.8	357
Sample1006	NVI1	AX-647634953	AX-647635983	174395015	185348383	10953.4	331
Sample1006	NVI1	AX-647643843	AX-647644471	300451473	309474853	9023.38	200
Sample1006	NVI1	AX-647632529	AX-647633512	121643025	130359844	8716.82	209
Sample1006	NVI1	AX-647630143	AX-647630786	98904897	105131778	6226.88	144
Sample1006	NVI1	AX-647636936	AX-647637409	199414725	205585046	6170.32	195
Sample1006	NVI1	AX-647629552	AX-647630112	93575315	98845420	5270.11	108
Sample1006	NVI1	AX-647623159	AX-647623859	19005710	24036998	5031.29	155
Sample1006	NVI1	AX-647643115	AX-647643707	294191066	298702348	4511.28	99
Sample1006	NVI1	AX-647638047	AX-647638560	215754990	220195762	4440.77	128
Sample1006	NVI1	AX-647639994	AX-647640244	246688516	249589945	2901.43	74
Sample1006	NVI1	AX-647644592	AX-647644904	310863774	313625895	2762.12	78
Sample1006	NVI1	AX-647622551	AX-647622760	11227334	13871525	2644.19	76
Sample1006	NVI1	AX-647623004	AX-647623137	16156168	18766499	2610.33	61
Sample1006	NVI1	AX-647642136	AX-647642673	279429529	282031840	2602.31	78
Sample1006	NVI1	AX-647640941	AX-647641206	261201382	263639679	2438.3	81
Sample1006	NVI1	AX-647632123	AX-647632214	118648765	120650315	2001.55	66
Sample1007	NVI1	AX-647628184	AX-647630112	79237687	98845420	19607.7	495
Sample1007	NVI1	AX-647640428	AX-647641593	259779592	268837979	9058.39	393
Sample1007	NVI1	AX-647626384	AX-647626863	57800423	66333152	8532.73	188
Sample1007	NVI1	AX-647625664	AX-647626126	48718894	56870177	8151.28	173
Sample1007	NVI1	AX-647631558	AX-647632202	112283088	120340813	8057.73	171
Sample1007	NVI1	AX-647643843	AX-647644087	300451473	307243809	6792.34	149
Sample1007	NVI1	AX-647636936	AX-647637409	199414725	205585046	6170.32	195
Sample1007	NVI1	AX-647635146	AX-647635923	179132029	185165298	6033.27	214
Sample1007	NVI1	AX-647636374	AX-647636870	191930140	197031800	5101.66	138
Sample1007	NVI1	AX-647642245	AX-647642601	276523061	281337393	4814.33	117
Sample1007	NVI1	AX-647632813	AX-647633512	125819963	130359844	4539.88	106
Sample1007	NVI1	AX-647638047	AX-647638560	215754990	220195762	4440.77	128
Sample1007	NVI1	AX-647638565	AX-647639106	221222008	225428448	4206.44	102
Sample1007	NVI1	AX-647632502	AX-647633048	121542148	124990038	3447.89	105
Sample1007	NVI1	AX-647625378	AX-647625656	44691112	47795994	3104.88	92
Sample1007	NVI1	AX-647622775	AX-647623034	13674661	16595939	2921.28	73
Sample1007	NVI1	AX-647623377	AX-647623831	21595259	24321931	2726.67	100
Sample1007	NVI1	AX-647638996	AX-647639435	231218605	233924838	2706.23	71
Sample1007	NVI1	AX-647627330	AX-647627580	69908673	71943332	2034.66	71
Sample1008	NVI1	AX-647629470	AX-647631169	92427959	109866158	17438.2	406
Sample1008	NVI1	AX-647640565	AX-647642113	258419407	272591487	14172.1	489
Sample1008	NVI1	AX-647628056	AX-647629454	80649246	92276767	11627.5	336
Sample1008	NVI1	AX-647632222	AX-647633512	121450094	130359844	8909.75	219
Sample1008	NVI1	AX-647631558	AX-647632214	112283088	120650315	8367.23	173
Sample1008	NVI1	AX-647624992	AX-647625574	38723876	46946126	8222.25	168
Sample1008	NVI1	AX-647623234	AX-647624253	19048209	26496451	7448.24	256
Sample1008	NVI1	AX-647642389	AX-647643172	282888209	290016045	7127.84	146
Sample1008	NVI1	AX-647627044	AX-647627580	66397851	71943332	5545.48	145
Sample1008	NVI1	AX-647642038	AX-647642682	277546857	282300583	4753.73	117
Sample1008	NVI1	AX-647643234	AX-647643834	295744935	299922245	4177.31	105
Sample1008	NVI1	AX-647625647	AX-647626109	49926347	53776902	3850.56	78
Sample1008	NVI1	AX-647621785	AX-647622121	2615608	6106359	3490.75	96
Sample1008	NVI1	AX-647639994	AX-647640244	246688516	249589945	2901.43	74
Sample1008	NVI1	AX-647627994	AX-647628256	77418196	80230094	2811.9	61
Sample1009	NVI1	AX-647643843	AX-647644682	300451473	311771362	11319.9	254
Sample1009	NVI1	AX-647632757	AX-647633512	122465363	130359844	7894.48	167
Sample1009	NVI1	AX-647631558	AX-647632353	112283088	119658511	7375.42	150
Sample1009	NVI1	AX-647642389	AX-647642869	282888209	290093128	7204.92	150
Sample1009	NVI1	AX-647629827	AX-647630381	94543380	101713169	7169.79	156
Sample1009	NVI1	AX-647628166	AX-647628753	82333750	86859176	4525.43	140
Sample1009	NVI1	AX-647638047	AX-647638560	215754990	220195762	4440.77	128
Sample1009	NVI1	AX-647638565	AX-647639106	221222008	225428448	4206.44	102
Sample1009	NVI1	AX-647635271	AX-647635774	177896636	181946564	4049.93	141
Sample1009	NVI1	AX-647636830	AX-647637308	200714276	204578108	3863.83	139
Sample1009	NVI1	AX-647625423	AX-647625656	45470785	47795994	2325.21	80
Sample1009	NVI1	AX-647640803	AX-647641272	261937194	264205456	2268.26	74
Sample1009	NVI1	AX-647623343	AX-647623578	21198905	22874293	1675.39	64
Sample1009	NVI1	AX-647641554	AX-647641770	266610931	267946490	1335.56	72
Sample1009	NVI1	AX-647640792	AX-647640980	260338900	261600553	1261.65	74
Sample1009	NVI1	AX-647630947	AX-647631169	108824659	109866158	1041.5	57
Sample101	NVI1	AX-647627378	AX-647630583	72553575	105195217	32641.6	781
Sample101	NVI1	AX-647626174	AX-647627580	54847205	71943332	17096.1	399
Sample101	NVI1	AX-647640565	AX-647641674	258419407	267378771	8959.36	362
Sample101	NVI1	AX-647631558	AX-647632214	112283088	120650315	8367.23	173
Sample101	NVI1	AX-647622114	AX-647622791	6240773	13692268	7451.5	174
Sample101	NVI1	AX-647641687	AX-647642113	267492301	272591487	5099.19	123
Sample101	NVI1	AX-647644267	AX-647644991	309690092	314475211	4785.12	122
Sample101	NVI1	AX-647643843	AX-647643963	300451473	305196625	4745.15	114
Sample101	NVI1	AX-647639994	AX-647640244	246688516	249589945	2901.43	74
Sample101	NVI1	AX-647639026	AX-647639510	232489304	235206974	2717.67	81
Sample101	NVI1	AX-647623490	AX-647623801	22083961	23493639	1409.68	69
Sample1010	NVI1	AX-647629455	AX-647631169	90793323	109866158	19072.8	459
Sample1010	NVI1	AX-647632502	AX-647633512	121542148	130359844	8817.7	216
Sample1010	NVI1	AX-647631558	AX-647632202	112283088	120340813	8057.73	171
Sample1010	NVI1	AX-647638047	AX-647638560	215754990	220195762	4440.77	128
Sample1010	NVI1	AX-647624408	AX-647624703	31602490	35896598	4294.11	88
Sample1010	NVI1	AX-647635269	AX-647635774	177884616	181946564	4061.95	142
Sample1010	NVI1	AX-647638565	AX-647638717	221222008	225057280	3835.27	78
Sample1010	NVI1	AX-647628443	AX-647628802	82565603	85981204	3415.6	95
Sample1010	NVI1	AX-647637034	AX-647637327	201403617	204738833	3335.22	140
Sample1010	NVI1	AX-647642720	AX-647642933	287711589	290995791	3284.2	68
Sample1010	NVI1	AX-647622666	AX-647622885	12568371	15697917	3129.55	74
Sample1010	NVI1	AX-647622345	AX-647622579	8525530	11600620	3075.09	73
Sample1010	NVI1	AX-647626215	AX-647626268	55145375	58159745	3014.37	67
Sample1010	NVI1	AX-647639026	AX-647639510	232489304	235206974	2717.67	81
Sample1010	NVI1	AX-647635831	AX-647636133	182307583	185000644	2693.06	78
Sample1010	NVI1	AX-647644116	AX-647644075	304600933	306877357	2276.43	57
Sample1010	NVI1	AX-647627175	AX-647627487	68527173	70722345	2195.17	94
Sample1010	NVI1	AX-647622014	AX-647622211	4869244	6987047	2117.8	58
Sample1010	NVI1	AX-647623878	AX-647624024	24323455	25751907	1428.45	60
Sample1010	NVI1	AX-647623493	AX-647623832	22247483	23623498	1376.02	74
Sample1010	NVI1	AX-647641554	AX-647641766	266610931	267939029	1328.1	70
Sample1010	NVI1	AX-647640792	AX-647640980	260338900	261600553	1261.65	74
Sample1011	NVI1	AX-647631558	AX-647632214	112283088	120650315	8367.23	173
Sample1011	NVI1	AX-647640660	AX-647641511	259792287	266361174	6568.89	284
Sample1011	NVI1	AX-647636936	AX-647637409	199414725	205585046	6170.32	195
Sample1011	NVI1	AX-647642990	AX-647643414	292396843	298053362	5656.52	118
Sample1011	NVI1	AX-647622612	AX-647622983	11854482	16752230	4897.75	116
Sample1011	NVI1	AX-647638047	AX-647638560	215754990	220195762	4440.77	128
Sample1011	NVI1	AX-647630671	AX-647631169	106018968	109866158	3847.19	98
Sample1011	NVI1	AX-647636374	AX-647636532	191930140	195587287	3657.15	93
Sample1011	NVI1	AX-647644267	AX-647644877	309690092	313167520	3477.43	94
Sample1011	NVI1	AX-647629063	AX-647629417	88755577	92013259	3257.68	77
Sample1011	NVI1	AX-647638565	AX-647638627	221222008	224104152	2882.14	65
Sample1011	NVI1	AX-647642038	AX-647642495	277546857	280371140	2824.28	61
Sample1011	NVI1	AX-647628701	AX-647628943	85165152	87944533	2779.38	117
Sample1011	NVI1	AX-647623159	AX-647623442	19005710	21633243	2627.53	61
Sample1011	NVI1	AX-647641526	AX-647641593	266376437	268837979	2461.54	101
Sample1012	NVI1	AX-647629529	AX-647631169	91455842	109866158	18410.3	439
Sample1012	NVI1	AX-647626660	AX-647627580	60362283	71943332	11581	255
Sample1012	NVI1	AX-647636936	AX-647637409	199414725	205585046	6170.32	195
Sample1012	NVI1	AX-647633041	AX-647633512	124771388	130359844	5588.46	114
Sample1012	NVI1	AX-647635307	AX-647635983	180090811	185348383	5257.57	185
Sample1012	NVI1	AX-647636374	AX-647636870	191930140	197031800	5101.66	138
Sample1012	NVI1	AX-647634953	AX-647635416	174395015	179357246	4962.23	108
Sample1012	NVI1	AX-647643843	AX-647644210	300451473	305279101	4827.63	116
Sample1012	NVI1	AX-647638047	AX-647638560	215754990	220195762	4440.77	128
Sample1012	NVI1	AX-647640565	AX-647641018	258419407	262009875	3590.47	165
Sample1012	NVI1	AX-647629170	AX-647629505	87965432	91142169	3176.74	76
Sample1012	NVI1	AX-647626168	AX-647626233	54803011	57896675	3093.66	73
Sample1012	NVI1	AX-647639994	AX-647640244	246688516	249589945	2901.43	74
Sample1012	NVI1	AX-647642768	AX-647642942	284468703	286953702	2485	57
Sample1012	NVI1	AX-647621785	AX-647622024	2615608	5010250	2394.64	66
Sample1012	NVI1	AX-647639284	AX-647639510	232818565	235206974	2388.41	71
Sample1012	NVI1	AX-647628750	AX-647628917	85352867	87588404	2235.54	100
Sample1012	NVI1	AX-647641141	AX-647641205	263373032	265600680	2227.65	95
Sample1012	NVI1	AX-647623377	AX-647623763	21595259	23445563	1850.31	81
Sample1012	NVI1	AX-647632507	AX-647632597	121553249	123377152	1823.9	63
Sample1012	NVI1	AX-647625701	AX-647625885	50850672	52429919	1579.25	58
Sample1012	NVI1	AX-647623921	AX-647624253	25223601	26496451	1272.85	74
Sample1013	NVI1	AX-647625664	AX-647627049	48718894	69245179	20526.3	437
Sample1013	NVI1	AX-647635040	AX-647635983	175191721	185348383	10156.7	309
Sample1013	NVI1	AX-647632529	AX-647633512	121643025	130359844	8716.82	209
Sample1013	NVI1	AX-647636936	AX-647637409	199414725	205585046	6170.32	195
Sample1013	NVI1	AX-647636374	AX-647636870	191930140	197031800	5101.66	138
Sample1013	NVI1	AX-647623306	AX-647623922	20521387	25016458	4495.07	135
Sample1013	NVI1	AX-647627663	AX-647627812	73517429	77965971	4448.54	95
Sample1013	NVI1	AX-647638047	AX-647638560	215754990	220195762	4440.77	128
Sample1013	NVI1	AX-647643844	AX-647644378	303676362	308054616	4378.26	98
Sample1013	NVI1	AX-647638565	AX-647639106	221222008	225428448	4206.44	102
Sample1013	NVI1	AX-647621825	AX-647622201	3241475	7152163	3910.69	112
Sample1013	NVI1	AX-647622551	AX-647622859	11227334	14381203	3153.87	90
Sample1013	NVI1	AX-647625201	AX-647625656	44721235	47795994	3074.76	88
Sample1013	NVI1	AX-647630422	AX-647630801	102433345	105335968	2902.62	76
Sample1013	NVI1	AX-647644665	AX-647644779	311672887	314457332	2784.45	82
Sample1013	NVI1	AX-647639024	AX-647639510	232483086	235206974	2723.89	82
Sample1013	NVI1	AX-647640941	AX-647641206	261201382	263639679	2438.3	81
Sample1013	NVI1	AX-647624302	AX-647624637	29983925	32407022	2423.1	57
Sample1013	NVI1	AX-647632123	AX-647632214	118648765	120650315	2001.55	66
Sample1013	NVI1	AX-647628582	AX-647629144	86014281	87640605	1626.33	86
Sample1014	NVI1	AX-647628089	AX-647629194	81387372	90236458	8849.09	267
Sample1014	NVI1	AX-647631558	AX-647632451	112283088	119963120	7680.03	166
Sample1014	NVI1	AX-647629696	AX-647630218	93141365	100194437	7053.07	153
Sample1014	NVI1	AX-647632236	AX-647632853	121489206	126599745	5110.54	121
Sample1014	NVI1	AX-647638047	AX-647638560	215754990	220195762	4440.77	128
Sample1014	NVI1	AX-647635234	AX-647635510	177682353	181732923	4050.57	150
Sample1014	NVI1	AX-647625332	AX-647625656	43775078	47795994	4020.92	109
Sample1014	NVI1	AX-647642870	AX-647642789	285443318	288520205	3076.89	75
Sample1014	NVI1	AX-647622665	AX-647622960	12957403	15799456	2842.05	73
Sample1014	NVI1	AX-647635831	AX-647636133	182307583	185000644	2693.06	78
Sample1014	NVI1	AX-647636382	AX-647636870	194367444	197031800	2664.36	90
Sample1014	NVI1	AX-647639275	AX-647639510	232618239	235206974	2588.74	73
Sample1014	NVI1	AX-647641702	AX-647641680	267560129	270084251	2524.12	68
Sample1014	NVI1	AX-647641113	AX-647641392	262769081	265243995	2474.91	85
Sample1014	NVI1	AX-647643980	AX-647643953	302741545	305126442	2384.9	73
Sample1014	NVI1	AX-647640792	AX-647640803	260338900	261937194	1598.3	86
Sample1014	NVI1	AX-647640578	AX-647640742	258666012	260239521	1573.51	58
Sample1014	NVI1	AX-647637179	AX-647637454	202533659	203725121	1191.46	85
Sample1015	NVI1	AX-647628258	AX-647629580	80242214	91822525	11580.3	329
Sample1015	NVI1	AX-647626920	AX-647627580	63883916	71943332	8059.42	182
Sample1015	NVI1	AX-647625886	AX-647626391	50955539	57845584	6890.05	149
Sample1015	NVI1	AX-647642173	AX-647642640	274932087	281532517	6600.43	142
Sample1015	NVI1	AX-647633041	AX-647633512	124771388	130359844	5588.46	114
Sample1015	NVI1	AX-647629683	AX-647629841	92865632	96823101	3957.47	95
Sample1015	NVI1	AX-647636315	AX-647636870	193130135	197031800	3901.67	107
Sample1015	NVI1	AX-647624481	AX-647624765	30928552	34429796	3501.24	78
Sample1015	NVI1	AX-647637023	AX-647637452	201035626	203724117	2688.49	125
Sample1015	NVI1	AX-647643980	AX-647643953	302741545	305126442	2384.9	73
Sample1015	NVI1	AX-647635618	AX-647635983	183193945	185348383	2154.44	99
Sample1015	NVI1	AX-647631009	AX-647631361	107307000	109418953	2111.95	78
Sample1015	NVI1	AX-647632199	AX-647632214	118936010	120650315	1714.31	58
Sample1015	NVI1	AX-647632222	AX-647632784	121450094	122552120	1102.03	57
Sample1016	NVI1	AX-647628338	AX-647629194	81385224	90236458	8851.24	268
Sample1016	NVI1	AX-647629696	AX-647630381	93141365	101713169	8571.81	195
Sample1016	NVI1	AX-647631558	AX-647632457	112283088	120035805	7752.72	168
Sample1016	NVI1	AX-647632236	AX-647632853	121489206	126599745	5110.54	121
Sample1016	NVI1	AX-647638047	AX-647638560	215754990	220195762	4440.77	128
Sample1016	NVI1	AX-647635234	AX-647635510	177682353	181732923	4050.57	150
Sample1016	NVI1	AX-647625332	AX-647625656	43775078	47795994	4020.92	109
Sample1016	NVI1	AX-647644355	AX-647644630	307792543	311382442	3589.9	80
Sample1016	NVI1	AX-647642870	AX-647642789	285443318	288520205	3076.89	75
Sample1016	NVI1	AX-647635831	AX-647636133	182307583	185000644	2693.06	78
Sample1016	NVI1	AX-647636382	AX-647636870	194367444	197031800	2664.36	90
Sample1016	NVI1	AX-647639275	AX-647639510	232618239	235206974	2588.74	73
Sample1016	NVI1	AX-647641702	AX-647641680	267560129	270084251	2524.12	68
Sample1016	NVI1	AX-647641113	AX-647641392	262769081	265243995	2474.91	85
Sample1016	NVI1	AX-647623462	AX-647623763	21762881	23445563	1682.68	75
Sample1016	NVI1	AX-647640792	AX-647640803	260338900	261937194	1598.3	86
Sample1016	NVI1	AX-647640578	AX-647640742	258666012	260239521	1573.51	58
Sample1016	NVI1	AX-647623958	AX-647624253	25302820	26496451	1193.63	61
Sample1016	NVI1	AX-647637179	AX-647637454	202533659	203725121	1191.46	85
Sample1017	NVI1	AX-647624882	AX-647625656	36739843	47795994	11056.2	225
Sample1017	NVI1	AX-647634953	AX-647635983	174395015	185348383	10953.4	331
Sample1017	NVI1	AX-647622368	AX-647622885	8704314	15697917	6993.6	163
Sample1017	NVI1	AX-647626278	AX-647626862	56506381	63349596	6843.22	174
Sample1017	NVI1	AX-647627766	AX-647628294	74312751	80619733	6306.98	130
Sample1017	NVI1	AX-647636936	AX-647637409	199414725	205585046	6170.32	195
Sample1017	NVI1	AX-647636374	AX-647636870	191930140	197031800	5101.66	138
Sample1017	NVI1	AX-647638047	AX-647638560	215754990	220195762	4440.77	128
Sample1017	NVI1	AX-647623493	AX-647624253	22247483	26496451	4248.97	182
Sample1017	NVI1	AX-647638996	AX-647639510	231218605	235206974	3988.37	94
Sample1017	NVI1	AX-647630671	AX-647631169	106018968	109866158	3847.19	98
Sample1017	NVI1	AX-647623152	AX-647623410	18952749	21930514	2977.77	73
Sample1017	NVI1	AX-647641145	AX-647641273	263388096	266350913	2962.82	113
Sample1017	NVI1	AX-647639994	AX-647640244	246688516	249589945	2901.43	74
Sample1017	NVI1	AX-647628701	AX-647628943	85165152	87944533	2779.38	117
Sample1017	NVI1	AX-647632502	AX-647632730	121542148	124271363	2729.22	91
Sample1017	NVI1	AX-647630488	AX-647630583	103016154	105195217	2179.06	61
Sample1017	NVI1	AX-647643602	AX-647643557	297394604	299530870	2136.27	65
Sample1017	NVI1	AX-647640582	AX-647640853	258733257	260864590	2131.33	97
Sample1017	NVI1	AX-647627330	AX-647627580	69908673	71943332	2034.66	71
Sample1017	NVI1	AX-647628307	AX-647628492	80768777	82735556	1966.78	57
Sample1018	NVI1	AX-647640565	AX-647642113	258419407	272591487	14172.1	489
Sample1018	NVI1	AX-647625664	AX-647626122	48718894	56752625	8033.73	172
Sample1018	NVI1	AX-647623221	AX-647624253	18982855	26496451	7513.6	261
Sample1018	NVI1	AX-647629600	AX-647630117	92059676	98867718	6808.04	149
Sample1018	NVI1	AX-647633044	AX-647633512	124954567	130359844	5405.28	113
Sample1018	NVI1	AX-647628294	AX-647628569	80619733	85868988	5249.26	134
Sample1018	NVI1	AX-647624384	AX-647624703	31222142	35896598	4674.46	94
Sample1018	NVI1	AX-647638047	AX-647638560	215754990	220195762	4440.77	128
Sample1018	NVI1	AX-647625359	AX-647625656	43898203	47795994	3897.79	99
Sample1018	NVI1	AX-647630632	AX-647631364	105567918	109427630	3859.71	105
Sample1018	NVI1	AX-647636374	AX-647636530	191930140	195576707	3646.57	92
Sample1018	NVI1	AX-647626458	AX-647626723	60128144	63702265	3574.12	79
Sample1018	NVI1	AX-647629146	AX-647629324	87640804	91137980	3497.18	80
Sample1018	NVI1	AX-647639994	AX-647640244	246688516	249589945	2901.43	74
Sample1018	NVI1	AX-647630137	AX-647630199	98890956	101716804	2825.85	70
Sample1018	NVI1	AX-647644263	AX-647644435	306282947	308806259	2523.31	57
Sample1018	NVI1	AX-647630499	AX-647630594	103120820	105329738	2208.92	63
Sample1018	NVI1	AX-647632222	AX-647632597	121450094	123377152	1927.06	67
Sample1019	NVI1	AX-647634953	AX-647635923	174395015	185165298	10770.3	310
Sample1019	NVI1	AX-647628089	AX-647629301	81387372	89209526	7822.15	247
Sample1019	NVI1	AX-647629653	AX-647630019	92443130	97493785	5050.66	108
Sample1019	NVI1	AX-647638565	AX-647639106	221222008	225428448	4206.44	102
Sample1019	NVI1	AX-647642096	AX-647642379	278410906	282033809	3622.9	94
Sample1019	NVI1	AX-647621695	AX-647621955	1128807	4144233	3015.43	66
Sample1019	NVI1	AX-647633160	AX-647633480	126842422	129623399	2780.98	78
Sample1019	NVI1	AX-647641097	AX-647641392	262631514	265243995	2612.48	90
Sample1019	NVI1	AX-647621954	AX-647622195	4694005	7043744	2349.74	70
Sample1019	NVI1	AX-647640792	AX-647640864	260338900	262556623	2217.72	104
Sample1019	NVI1	AX-647636948	AX-647637454	202031498	203725121	1693.62	96
Sample102	NVI1	AX-647627378	AX-647630583	72553575	105195217	32641.6	781
Sample102	NVI1	AX-647642881	AX-647643698	285519326	298682884	13163.6	265
Sample102	NVI1	AX-647625664	AX-647626178	48718894	57090867	8371.97	190
Sample102	NVI1	AX-647640379	AX-647641511	259059843	266361174	7301.33	300
Sample102	NVI1	AX-647633044	AX-647633512	124954567	130359844	5405.28	113
Sample102	NVI1	AX-647623152	AX-647623878	18952749	24323455	5370.71	163
Sample102	NVI1	AX-647634953	AX-647635416	174395015	179357246	4962.23	108
Sample102	NVI1	AX-647638047	AX-647638560	215754990	220195762	4440.77	128
Sample102	NVI1	AX-647644056	AX-647644588	306576039	310862699	4286.66	90
Sample102	NVI1	AX-647626201	AX-647626528	57235803	61338464	4102.66	95
Sample102	NVI1	AX-647641687	AX-647641756	267492301	271413812	3921.51	96
Sample102	NVI1	AX-647636374	AX-647636530	191930140	195576707	3646.57	92
Sample102	NVI1	AX-647624943	AX-647625230	38418829	41948339	3529.51	74
Sample102	NVI1	AX-647642098	AX-647642632	278422099	281523257	3101.16	79
Sample102	NVI1	AX-647625201	AX-647625656	44721235	47795994	3074.76	88
Sample102	NVI1	AX-647639994	AX-647640244	246688516	249589945	2901.43	74
Sample102	NVI1	AX-647635618	AX-647635983	183193945	185348383	2154.44	99
Sample102	NVI1	AX-647635307	AX-647635548	180090811	182175265	2084.45	69
Sample102	NVI1	AX-647623943	AX-647624253	25087449	26496451	1409	80
Sample1020	NVI1	AX-647634953	AX-647635923	174395015	185165298	10770.3	310
Sample1020	NVI1	AX-647628067	AX-647629301	80809410	89209526	8400.12	252
Sample1020	NVI1	AX-647641967	AX-647642632	276282513	281523257	5240.74	125
Sample1020	NVI1	AX-647629653	AX-647630019	92443130	97493785	5050.66	108
Sample1020	NVI1	AX-647622399	AX-647622750	9150874	13508766	4357.89	99
Sample1020	NVI1	AX-647638565	AX-647639106	221222008	225428448	4206.44	102
Sample1020	NVI1	AX-647641097	AX-647641205	262631514	265600680	2969.17	106
Sample1020	NVI1	AX-647633160	AX-647633480	126842422	129623399	2780.98	78
Sample1020	NVI1	AX-647623370	AX-647623555	20185339	22581154	2395.82	57
Sample1020	NVI1	AX-647636948	AX-647637454	202031498	203725121	1693.62	96
Sample1020	NVI1	AX-647640409	AX-647640900	259715042	261039504	1324.46	105
Sample1021	NVI1	AX-647640565	AX-647641401	258419407	267078029	8658.62	352
Sample1021	NVI1	AX-647631558	AX-647632214	112283088	120650315	8367.23	173
Sample1021	NVI1	AX-647632757	AX-647633480	122465363	129623399	7158.04	156
Sample1021	NVI1	AX-647627663	AX-647628033	73517429	80408127	6890.7	140
Sample1021	NVI1	AX-647635086	AX-647635983	178702596	185348383	6645.79	249
Sample1021	NVI1	AX-647630137	AX-647630583	98890956	105195217	6304.26	147
Sample1021	NVI1	AX-647629527	AX-647629854	91418500	97606975	6188.48	147
Sample1021	NVI1	AX-647636936	AX-647637409	199414725	205585046	6170.32	195
Sample1021	NVI1	AX-647628067	AX-647628995	80809410	86868115	6058.71	177
Sample1021	NVI1	AX-647636374	AX-647636870	191930140	197031800	5101.66	138
Sample1021	NVI1	AX-647623377	AX-647624253	21595259	26496451	4901.19	200
Sample1021	NVI1	AX-647626278	AX-647626528	56506381	61338464	4832.08	124
Sample1021	NVI1	AX-647638047	AX-647638560	215754990	220195762	4440.77	128
Sample1021	NVI1	AX-647638565	AX-647639106	221222008	225428448	4206.44	102
Sample1021	NVI1	AX-647622888	AX-647623262	15722070	19864650	4142.58	108
Sample1021	NVI1	AX-647638996	AX-647639510	231218605	235206974	3988.37	94
Sample1021	NVI1	AX-647622301	AX-647622600	8274685	11936153	3661.47	87
Sample1021	NVI1	AX-647642633	AX-647642892	287000609	290287083	3286.47	87
Sample1021	NVI1	AX-647643482	AX-647643698	295420022	298682884	3262.86	72
Sample1021	NVI1	AX-647622657	AX-647622870	12417392	15439472	3022.08	70
Sample1021	NVI1	AX-647644076	AX-647644069	303743654	306727573	2983.92	66
Sample1021	NVI1	AX-647644448	AX-647644682	309017190	311771362	2754.17	62
Sample1021	NVI1	AX-647627330	AX-647627580	69908673	71943332	2034.66	71
Sample1022	NVI1	AX-647631558	AX-647632214	112283088	120650315	8367.23	173
Sample1022	NVI1	AX-647632757	AX-647633480	122465363	129623399	7158.04	156
Sample1022	NVI1	AX-647627663	AX-647628033	73517429	80408127	6890.7	140
Sample1022	NVI1	AX-647630137	AX-647630583	98890956	105195217	6304.26	147
Sample1022	NVI1	AX-647629527	AX-647629854	91418500	97606975	6188.48	147
Sample1022	NVI1	AX-647636936	AX-647637409	199414725	205585046	6170.32	195
Sample1022	NVI1	AX-647628067	AX-647628995	80809410	86868115	6058.71	177
Sample1022	NVI1	AX-647640723	AX-647641389	261159764	267008205	5848.44	216
Sample1022	NVI1	AX-647636374	AX-647636870	191930140	197031800	5101.66	138
Sample1022	NVI1	AX-647623377	AX-647624253	21595259	26496451	4901.19	200
Sample1022	NVI1	AX-647638047	AX-647638560	215754990	220195762	4440.77	128
Sample1022	NVI1	AX-647638565	AX-647639106	221222008	225428448	4206.44	102
Sample1022	NVI1	AX-647638996	AX-647639510	231218605	235206974	3988.37	94
Sample1022	NVI1	AX-647622301	AX-647622600	8274685	11936153	3661.47	87
Sample1022	NVI1	AX-647626122	AX-647626428	56752625	59654981	2902.36	92
Sample1022	NVI1	AX-647640565	AX-647640708	258419407	261125706	2706.3	130
Sample1022	NVI1	AX-647627330	AX-647627580	69908673	71943332	2034.66	71
Sample1022	NVI1	AX-647644453	AX-647644699	311706525	313656836	1950.31	60
Sample1023	NVI1	AX-647629210	AX-647631109	90287460	109194448	18907	458
Sample1023	NVI1	AX-647626384	AX-647627580	57800423	71943332	14142.9	334
Sample1023	NVI1	AX-647632222	AX-647633512	121450094	130359844	8909.75	219
Sample1023	NVI1	AX-647640565	AX-647641511	258419407	266361174	7941.77	314
Sample1023	NVI1	AX-647631659	AX-647632214	113453677	120650315	7196.64	156
Sample1023	NVI1	AX-647643860	AX-647644088	300932967	307265737	6332.77	145
Sample1023	NVI1	AX-647628383	AX-647629380	84295090	90227243	5932.15	184
Sample1023	NVI1	AX-647624384	AX-647624703	31222142	35896598	4674.46	94
Sample1023	NVI1	AX-647638047	AX-647638300	215754990	219575698	3820.71	116
Sample1023	NVI1	AX-647636374	AX-647636532	191930140	195587287	3657.15	93
Sample1023	NVI1	AX-647623463	AX-647623863	21778826	24774295	2995.47	103
Sample1023	NVI1	AX-647644356	AX-647644704	310836027	313698089	2862.06	85
Sample1023	NVI1	AX-647625664	AX-647625787	48718894	51159634	2440.74	80
Sample1023	NVI1	AX-647622463	AX-647622630	9876594	12089519	2212.93	59
Sample1023	NVI1	AX-647621946	AX-647622198	4660824	6839117	2178.29	63
Sample1023	NVI1	AX-647625260	AX-647625656	45736359	47795994	2059.64	73
Sample1023	NVI1	AX-647641602	AX-647641768	266753235	267945743	1192.51	58
Sample1024	NVI1	AX-647629268	AX-647631274	88732959	109121496	20388.5	481
Sample1024	NVI1	AX-647624882	AX-647625656	36739843	47795994	11056.2	225
Sample1024	NVI1	AX-647626920	AX-647627580	63883916	71943332	8059.42	182
Sample1024	NVI1	AX-647638047	AX-647638560	215754990	220195762	4440.77	128
Sample1024	NVI1	AX-647644039	AX-647644087	303042315	307243809	4201.49	87
Sample1024	NVI1	AX-647636374	AX-647636530	191930140	195576707	3646.57	92
Sample1024	NVI1	AX-647623493	AX-647624119	22247483	25858767	3611.28	148
Sample1024	NVI1	AX-647627994	AX-647628256	77418196	80230094	2811.9	61
Sample1024	NVI1	AX-647639024	AX-647639510	232483086	235206974	2723.89	82
Sample1024	NVI1	AX-647644106	AX-647644532	307614025	310277793	2663.77	61
Sample1024	NVI1	AX-647628291	AX-647628569	83242622	85868988	2626.37	67
Sample1024	NVI1	AX-647623277	AX-647623475	19604429	21972367	2367.94	62
Sample1024	NVI1	AX-647632222	AX-647632823	121450094	122925075	1474.98	64
Sample1024	NVI1	AX-647640825	AX-647640797	260783650	261902013	1118.36	70
Sample1025	NVI1	AX-647643843	AX-647645176	300451473	317019976	16568.5	360
Sample1025	NVI1	AX-647629770	AX-647631169	94075403	109866158	15790.8	371
Sample1025	NVI1	AX-647642931	AX-647643834	290987697	299922245	8934.55	189
Sample1025	NVI1	AX-647628273	AX-647629239	83166644	90624693	7458.05	224
Sample1025	NVI1	AX-647636936	AX-647637409	199414725	205585046	6170.32	195
Sample1025	NVI1	AX-647623306	AX-647624253	20521387	26496451	5975.06	220
Sample1025	NVI1	AX-647635307	AX-647635983	180090811	185348383	5257.57	185
Sample1025	NVI1	AX-647636374	AX-647636870	191930140	197031800	5101.66	138
Sample1025	NVI1	AX-647634953	AX-647635416	174395015	179357246	4962.23	108
Sample1025	NVI1	AX-647638047	AX-647638560	215754990	220195762	4440.77	128
Sample1025	NVI1	AX-647638565	AX-647639106	221222008	225428448	4206.44	102
Sample1025	NVI1	AX-647632870	AX-647633512	126748984	130359844	3610.86	95
Sample1025	NVI1	AX-647641145	AX-647641273	263388096	266350913	2962.82	113
Sample1025	NVI1	AX-647632222	AX-647632988	121450094	124269655	2819.56	93
Sample1025	NVI1	AX-647627040	AX-647627580	69153551	71943332	2789.78	102
Sample1025	NVI1	AX-647640379	AX-647640853	259059843	260864590	1804.75	90
Sample1026	NVI1	AX-647640379	AX-647641782	259059843	272062903	13003.1	459
Sample1026	NVI1	AX-647643726	AX-647644638	302478431	311526805	9048.38	212
Sample1026	NVI1	AX-647631558	AX-647632214	112283088	120650315	8367.23	173
Sample1026	NVI1	AX-647632222	AX-647633480	121450094	129623399	8173.31	208
Sample1026	NVI1	AX-647627663	AX-647628033	73517429	80408127	6890.7	140
Sample1026	NVI1	AX-647635076	AX-647635983	178641018	185348383	6707.37	251
Sample1026	NVI1	AX-647621946	AX-647622536	4660824	11127084	6466.26	144
Sample1026	NVI1	AX-647636936	AX-647637409	199414725	205585046	6170.32	195
Sample1026	NVI1	AX-647636374	AX-647636870	191930140	197031800	5101.66	138
Sample1026	NVI1	AX-647623377	AX-647624253	21595259	26496451	4901.19	200
Sample1026	NVI1	AX-647638047	AX-647638560	215754990	220195762	4440.77	128
Sample1026	NVI1	AX-647638565	AX-647639106	221222008	225428448	4206.44	102
Sample1026	NVI1	AX-647622888	AX-647623262	15722070	19864650	4142.58	108
Sample1026	NVI1	AX-647638996	AX-647639510	231218605	235206974	3988.37	94
Sample1026	NVI1	AX-647629860	AX-647630330	97689085	101294512	3605.43	81
Sample1026	NVI1	AX-647628067	AX-647628369	80809410	84230409	3421	83
Sample1026	NVI1	AX-647629800	AX-647630015	94274550	97408465	3133.92	65
Sample1026	NVI1	AX-647625201	AX-647625656	44721235	47795994	3074.76	88
Sample1026	NVI1	AX-647622657	AX-647622870	12417392	15439472	3022.08	70
Sample1026	NVI1	AX-647629527	AX-647629788	91418500	94220638	2802.14	75
Sample1026	NVI1	AX-647628716	AX-647628995	85262585	86868115	1605.53	69
Sample1027	NVI1	AX-647629653	AX-647631071	92443130	107881030	15437.9	330
Sample1027	NVI1	AX-647631558	AX-647632214	112283088	120650315	8367.23	173
Sample1027	NVI1	AX-647623004	AX-647623859	16156168	24036998	7880.83	221
Sample1027	NVI1	AX-647628509	AX-647629239	83107143	90624693	7517.55	226
Sample1027	NVI1	AX-647626780	AX-647627580	64749113	71943332	7194.22	171
Sample1027	NVI1	AX-647635369	AX-647635983	179036914	185348383	6311.47	238
Sample1027	NVI1	AX-647632222	AX-647632853	121450094	126599745	5149.65	122
Sample1027	NVI1	AX-647638047	AX-647638560	215754990	220195762	4440.77	128
Sample1027	NVI1	AX-647636801	AX-647637454	200474909	203725121	3250.21	137
Sample1027	NVI1	AX-647626573	AX-647626805	59600673	62640786	3040.11	65
Sample1027	NVI1	AX-647640565	AX-647640900	258419407	261039504	2620.1	125
Sample1027	NVI1	AX-647641429	AX-647641536	265565692	268118140	2552.45	112
Sample1027	NVI1	AX-647641210	AX-647641170	263650539	265255470	1604.93	59
Sample1027	NVI1	AX-647630947	AX-647631169	108824659	109866158	1041.5	57
Sample1028	NVI1	AX-647625664	AX-647627204	48718894	68999784	20280.9	428
Sample1028	NVI1	AX-647640576	AX-647642113	258631146	272591487	13960.3	484
Sample1028	NVI1	AX-647632222	AX-647633512	121450094	130359844	8909.75	219
Sample1028	NVI1	AX-647631488	AX-647632214	113789579	120650315	6860.74	139
Sample1028	NVI1	AX-647625000	AX-647625656	41293631	47795994	6502.36	144
Sample1028	NVI1	AX-647636981	AX-647637409	200459448	205585046	5125.6	181
Sample1028	NVI1	AX-647634953	AX-647635416	174395015	179357246	4962.23	108
Sample1028	NVI1	AX-647622463	AX-647622816	9876594	14521643	4645.05	121
Sample1028	NVI1	AX-647638047	AX-647638560	215754990	220195762	4440.77	128
Sample1028	NVI1	AX-647643840	AX-647644378	303648530	308054616	4406.09	100
Sample1028	NVI1	AX-647643513	AX-647643832	295795011	299875989	4080.98	102
Sample1028	NVI1	AX-647630137	AX-647630460	98890956	102585251	3694.3	83
Sample1028	NVI1	AX-647623651	AX-647624253	23146278	26496451	3350.17	132
Sample1028	NVI1	AX-647639994	AX-647640244	246688516	249589945	2901.43	74
Sample1028	NVI1	AX-647644197	AX-647644638	308706691	311526805	2820.11	58
Sample1028	NVI1	AX-647635831	AX-647636133	182307583	185000644	2693.06	78
Sample1028	NVI1	AX-647639275	AX-647639510	232618239	235206974	2588.74	73
Sample1028	NVI1	AX-647628750	AX-647628917	85352867	87588404	2235.54	100
Sample1028	NVI1	AX-647635307	AX-647635548	180090811	182175265	2084.45	69
Sample1029	NVI1	AX-647631558	AX-647632214	112283088	120650315	8367.23	173
Sample1029	NVI1	AX-647640565	AX-647641511	258419407	266361174	7941.77	314
Sample1029	NVI1	AX-647632821	AX-647633512	122888758	130359844	7471.09	157
Sample1029	NVI1	AX-647628371	AX-647629019	81903923	88155398	6251.48	225
Sample1029	NVI1	AX-647622151	AX-647622640	6690562	12584689	5894.13	134
Sample1029	NVI1	AX-647636374	AX-647636870	191930140	197031800	5101.66	138
Sample1029	NVI1	AX-647623416	AX-647624253	21994161	26496451	4502.29	187
Sample1029	NVI1	AX-647638047	AX-647638560	215754990	220195762	4440.77	128
Sample1029	NVI1	AX-647643411	AX-647643695	294407051	298682604	4275.55	93
Sample1029	NVI1	AX-647630328	AX-647630583	101282926	105195217	3912.29	93
Sample1029	NVI1	AX-647626201	AX-647626670	57235803	60559388	3323.59	89
Sample1029	NVI1	AX-647622665	AX-647622984	12957403	15949308	2991.91	77
Sample1029	NVI1	AX-647637032	AX-647637409	202866287	205585046	2718.76	114
Sample1029	NVI1	AX-647641526	AX-647641593	266376437	268837979	2461.54	101
Sample1029	NVI1	AX-647627172	AX-647627371	68514969	70151589	1636.62	60
Sample103	NVI1	AX-647627378	AX-647630583	72553575	105195217	32641.6	781
Sample103	NVI1	AX-647625798	AX-647627580	49642875	71943332	22300.5	501
Sample103	NVI1	AX-647622225	AX-647623320	7048125	20770371	13722.2	317
Sample103	NVI1	AX-647640939	AX-647642113	261179792	272591487	11411.7	352
Sample103	NVI1	AX-647631558	AX-647632214	112283088	120650315	8367.23	173
Sample103	NVI1	AX-647624943	AX-647625329	38418829	46179266	7760.44	162
Sample103	NVI1	AX-647642990	AX-647643675	292396843	298090291	5693.45	119
Sample103	NVI1	AX-647636782	AX-647637409	200130048	205585046	5455	185
Sample103	NVI1	AX-647634953	AX-647635226	174395015	179685914	5290.9	122
Sample103	NVI1	AX-647632222	AX-647633106	121450094	126589303	5139.21	120
Sample103	NVI1	AX-647635307	AX-647635923	180090811	185165298	5074.49	164
Sample103	NVI1	AX-647623506	AX-647624119	22279499	25858767	3579.27	144
Sample103	NVI1	AX-647639994	AX-647640244	246688516	249589945	2901.43	74
Sample103	NVI1	AX-647644464	AX-647644714	309273243	311945090	2671.85	68
Sample103	NVI1	AX-647639275	AX-647639510	232618239	235206974	2588.74	73
Sample103	NVI1	AX-647636392	AX-647636870	194470064	197031800	2561.74	87
Sample103	NVI1	AX-647621871	AX-647622086	3697707	5997361	2299.66	65
Sample103	NVI1	AX-647640565	AX-647640525	258419407	260236879	1817.47	63
Sample1030	NVI1	AX-647640379	AX-647641813	259059843	268460616	9400.77	394
Sample1030	NVI1	AX-647624992	AX-647625656	38723876	47795994	9072.12	190
Sample1030	NVI1	AX-647631558	AX-647632214	112283088	120650315	8367.23	173
Sample1030	NVI1	AX-647632757	AX-647633512	122465363	130359844	7894.48	167
Sample1030	NVI1	AX-647627663	AX-647628033	73517429	80408127	6890.7	140
Sample1030	NVI1	AX-647636936	AX-647637409	199414725	205585046	6170.32	195
Sample1030	NVI1	AX-647636374	AX-647636870	191930140	197031800	5101.66	138
Sample1030	NVI1	AX-647644024	AX-647644359	302978303	307825793	4847.49	108
Sample1030	NVI1	AX-647643458	AX-647643834	295150091	299922245	4772.15	123
Sample1030	NVI1	AX-647623087	AX-647623410	17450815	21930514	4479.7	116
Sample1030	NVI1	AX-647638047	AX-647638560	215754990	220195762	4440.77	128
Sample1030	NVI1	AX-647623506	AX-647624253	22279499	26496451	4216.95	178
Sample1030	NVI1	AX-647638565	AX-647639106	221222008	225428448	4206.44	102
Sample1030	NVI1	AX-647638996	AX-647639510	231218605	235206974	3988.37	94
Sample1030	NVI1	AX-647629698	AX-647630002	93193961	96725297	3531.34	90
Sample1030	NVI1	AX-647630381	AX-647630583	101713169	105195217	3482.05	79
Sample1030	NVI1	AX-647628067	AX-647628369	80809410	84230409	3421	83
Sample1030	NVI1	AX-647625664	AX-647626042	48718894	51998882	3279.99	104
Sample1030	NVI1	AX-647639994	AX-647640244	246688516	249589945	2901.43	74
Sample1030	NVI1	AX-647642425	AX-647642682	279454436	282300583	2846.15	76
Sample1030	NVI1	AX-647635348	AX-647635472	179004244	181203364	2199.12	113
Sample1030	NVI1	AX-647635618	AX-647635923	183193945	185165298	1971.35	78
Sample1030	NVI1	AX-647628716	AX-647628995	85262585	86868115	1605.53	69
Sample1031	NVI1	AX-647627378	AX-647629580	72553575	91822525	19269	473
Sample1031	NVI1	AX-647630137	AX-647631169	98890956	109866158	10975.2	266
Sample1031	NVI1	AX-647626528	AX-647627580	61338464	71943332	10604.9	247
Sample1031	NVI1	AX-647631558	AX-647632214	112283088	120650315	8367.23	173
Sample1031	NVI1	AX-647641047	AX-647641593	262292894	268837979	6545.09	246
Sample1031	NVI1	AX-647625000	AX-647625656	41293631	47795994	6502.36	144
Sample1031	NVI1	AX-647644056	AX-647644618	306576039	312909923	6333.89	153
Sample1031	NVI1	AX-647643843	AX-647644007	300451473	305924581	5473.11	124
Sample1031	NVI1	AX-647643155	AX-647643834	295033024	299922245	4889.22	129
Sample1031	NVI1	AX-647642034	AX-647642682	277541670	282300583	4758.91	118
Sample1031	NVI1	AX-647638047	AX-647638300	215754990	219575698	3820.71	116
Sample1031	NVI1	AX-647623377	AX-647623999	21595259	25277836	3682.58	135
Sample1031	NVI1	AX-647636374	AX-647636532	191930140	195587287	3657.15	93
Sample1031	NVI1	AX-647640565	AX-647641018	258419407	262009875	3590.47	165
Sample1031	NVI1	AX-647622901	AX-647623172	15099713	18395328	3295.62	76
Sample1031	NVI1	AX-647639994	AX-647640244	246688516	249589945	2901.43	74
Sample1031	NVI1	AX-647624011	AX-647624253	25304577	26496451	1191.88	60
Sample1032	NVI1	AX-647626201	AX-647627580	57235803	71943332	14707.5	341
Sample1032	NVI1	AX-647629758	AX-647631169	96302041	109866158	13564.1	328
Sample1032	NVI1	AX-647640565	AX-647641407	258419407	267110904	8691.5	355
Sample1032	NVI1	AX-647644093	AX-647644714	304220760	311945090	7724.33	183
Sample1032	NVI1	AX-647628439	AX-647629380	82520508	90227243	7706.74	233
Sample1032	NVI1	AX-647642173	AX-647642632	274932087	281523257	6591.17	138
Sample1032	NVI1	AX-647634953	AX-647635607	174395015	180630680	6235.67	161
Sample1032	NVI1	AX-647633041	AX-647633512	124771388	130359844	5588.46	114
Sample1032	NVI1	AX-647622521	AX-647622984	11259428	15949308	4689.88	121
Sample1032	NVI1	AX-647638047	AX-647638560	215754990	220195762	4440.77	128
Sample1032	NVI1	AX-647636374	AX-647636532	191930140	195587287	3657.15	93
Sample1032	NVI1	AX-647638996	AX-647639478	231218605	234869063	3650.46	82
Sample1032	NVI1	AX-647639994	AX-647640244	246688516	249589945	2901.43	74
Sample1032	NVI1	AX-647625664	AX-647625931	48718894	51023501	2304.61	71
Sample1032	NVI1	AX-647629210	AX-647629454	90287460	92276767	1989.31	58
Sample1032	NVI1	AX-647632507	AX-647632597	121553249	123377152	1823.9	63
Sample1032	NVI1	AX-647623463	AX-647623694	21778826	23110352	1331.53	59
Sample1033	NVI1	AX-647625998	AX-647627580	51718612	71943332	20224.7	447
Sample1033	NVI1	AX-647634953	AX-647635983	174395015	185348383	10953.4	331
Sample1033	NVI1	AX-647627773	AX-647628545	74380679	83384631	9003.95	200
Sample1033	NVI1	AX-647632222	AX-647633512	121450094	130359844	8909.75	219
Sample1033	NVI1	AX-647631558	AX-647632214	112283088	120650315	8367.23	173
Sample1033	NVI1	AX-647643843	AX-647644077	300451473	306970961	6519.49	147
Sample1033	NVI1	AX-647636936	AX-647637409	199414725	205585046	6170.32	195
Sample1033	NVI1	AX-647643391	AX-647643685	293717028	298441093	4724.07	95
Sample1033	NVI1	AX-647625292	AX-647625656	43156446	47795994	4639.55	116
Sample1033	NVI1	AX-647638047	AX-647638560	215754990	220195762	4440.77	128
Sample1033	NVI1	AX-647630225	AX-647630776	100523321	104922831	4399.51	117
Sample1033	NVI1	AX-647638565	AX-647638717	221222008	225057280	3835.27	78
Sample1033	NVI1	AX-647623763	AX-647624253	23445563	26496451	3050.89	120
Sample1033	NVI1	AX-647621944	AX-647622211	4022980	6987047	2964.07	80
Sample1033	NVI1	AX-647644448	AX-647644682	309017190	311771362	2754.17	62
Sample1033	NVI1	AX-647636374	AX-647636432	191930140	194672190	2742.05	63
Sample1033	NVI1	AX-647639254	AX-647639510	232572648	235206974	2634.33	79
Sample1033	NVI1	AX-647636466	AX-647636870	194837102	197031800	2194.7	66
Sample1033	NVI1	AX-647628716	AX-647629129	85262585	87426967	2164.38	106
Sample1034	NVI1	AX-647627912	AX-647629806	76747288	94289324	17542	484
Sample1034	NVI1	AX-647632222	AX-647633512	121450094	130359844	8909.75	219
Sample1034	NVI1	AX-647630324	AX-647631169	101211553	109866158	8654.61	213
Sample1034	NVI1	AX-647631558	AX-647632214	112283088	120650315	8367.23	173
Sample1034	NVI1	AX-647636936	AX-647637409	199414725	205585046	6170.32	195
Sample1034	NVI1	AX-647643040	AX-647643453	293040619	298695546	5654.93	118
Sample1034	NVI1	AX-647635307	AX-647635983	180090811	185348383	5257.57	185
Sample1034	NVI1	AX-647634962	AX-647635416	174415046	179357246	4942.2	107
Sample1034	NVI1	AX-647629827	AX-647630177	94543380	99193422	4650.04	98
Sample1034	NVI1	AX-647638047	AX-647638560	215754990	220195762	4440.77	128
Sample1034	NVI1	AX-647624408	AX-647624703	31602490	35896598	4294.11	88
Sample1034	NVI1	AX-647638358	AX-647639106	221384228	225428448	4044.22	98
Sample1034	NVI1	AX-647626581	AX-647626862	59607773	63349596	3741.82	80
Sample1034	NVI1	AX-647640565	AX-647640980	258419407	261600553	3181.15	152
Sample1034	NVI1	AX-647643843	AX-647643826	300451473	303300377	2848.91	67
Sample1034	NVI1	AX-647625294	AX-647625482	43234746	45970054	2735.31	61
Sample1034	NVI1	AX-647644696	AX-647644779	311817849	314457332	2639.48	70
Sample1034	NVI1	AX-647639275	AX-647639499	232618239	234953218	2334.98	71
Sample1034	NVI1	AX-647640803	AX-647641272	261937194	264205456	2268.26	74
Sample1034	NVI1	AX-647641554	AX-647641593	266610931	268837979	2227.05	93
Sample1034	NVI1	AX-647626201	AX-647626401	57235803	59391898	2156.1	60
Sample1034	NVI1	AX-647623506	AX-647623831	22279499	24321931	2042.43	78
Sample1034	NVI1	AX-647627076	AX-647627296	69764387	70929596	1165.21	74
Sample1035	NVI1	AX-647634953	AX-647635983	174395015	185348383	10953.4	331
Sample1035	NVI1	AX-647632222	AX-647633512	121450094	130359844	8909.75	219
Sample1035	NVI1	AX-647631558	AX-647632214	112283088	120650315	8367.23	173
Sample1035	NVI1	AX-647626780	AX-647627580	64749113	71943332	7194.22	171
Sample1035	NVI1	AX-647644024	AX-647644254	302978303	309504670	6526.37	150
Sample1035	NVI1	AX-647640864	AX-647641593	262556623	268837979	6281.36	238
Sample1035	NVI1	AX-647630433	AX-647631071	102463551	107881030	5417.48	117
Sample1035	NVI1	AX-647636981	AX-647637409	200459448	205585046	5125.6	181
Sample1035	NVI1	AX-647622350	AX-647622750	9004382	13508766	4504.39	104
Sample1035	NVI1	AX-647628509	AX-647628917	83107143	87588404	4481.26	160
Sample1035	NVI1	AX-647644721	AX-647644887	311960713	316246582	4285.87	89
Sample1035	NVI1	AX-647638565	AX-647639106	221222008	225428448	4206.44	102
Sample1035	NVI1	AX-647638996	AX-647639278	231218605	235205460	3986.86	93
Sample1035	NVI1	AX-647623004	AX-647623262	16156168	19864650	3708.48	92
Sample1035	NVI1	AX-647640565	AX-647641018	258419407	262009875	3590.47	165
Sample1035	NVI1	AX-647626215	AX-167026003	55145375	58520182	3374.81	90
Sample1035	NVI1	AX-647638029	AX-647638560	217015596	220195762	3180.17	83
Sample1035	NVI1	AX-647641900	AX-647642113	269658624	272591487	2932.86	60
Sample1035	NVI1	AX-647642720	AX-647642909	287711589	290580504	2868.92	61
Sample1035	NVI1	AX-647623462	AX-647623763	21762881	23445563	1682.68	75
Sample1035	NVI1	AX-647630947	AX-647631169	108824659	109866158	1041.5	57
Sample1036	NVI1	AX-647626003	AX-647627580	51767543	71943332	20175.8	446
Sample1036	NVI1	AX-647622399	AX-647624253	9150874	26496451	17345.6	495
Sample1036	NVI1	AX-647629696	AX-647630583	93141365	105195217	12053.9	273
Sample1036	NVI1	AX-647635040	AX-647635983	175191721	185348383	10156.7	309
Sample1036	NVI1	AX-647628371	AX-647629239	81903923	90624693	8720.77	270
Sample1036	NVI1	AX-647631558	AX-647632214	112283088	120650315	8367.23	173
Sample1036	NVI1	AX-647632757	AX-647633480	122465363	129623399	7158.04	156
Sample1036	NVI1	AX-647636936	AX-647637409	199414725	205585046	6170.32	195
Sample1036	NVI1	AX-647636374	AX-647636870	191930140	197031800	5101.66	138
Sample1036	NVI1	AX-647625292	AX-647625656	43156446	47795994	4639.55	116
Sample1036	NVI1	AX-647642323	AX-647642682	277681144	282300583	4619.44	111
Sample1036	NVI1	AX-647642602	AX-647642933	286414028	290995791	4581.76	111
Sample1036	NVI1	AX-647638047	AX-647638560	215754990	220195762	4440.77	128
Sample1036	NVI1	AX-647644087	AX-647644638	307243809	311526805	4283	94
Sample1036	NVI1	AX-647643843	AX-647643842	300451473	303672011	3220.54	72
Sample1036	NVI1	AX-647622083	AX-647622327	5633776	8661676	3027.9	68
Sample1036	NVI1	AX-647639994	AX-647640244	246688516	249589945	2901.43	74
Sample1036	NVI1	AX-647639275	AX-647639510	232618239	235206974	2588.74	73
Sample1036	NVI1	AX-647625664	AX-647625977	48718894	51228672	2509.78	83
Sample1036	NVI1	AX-647641315	AX-647641606	264358237	266831127	2472.89	90
Sample1036	NVI1	AX-647640409	AX-647640853	259715042	260864590	1149.55	84
Sample1037	NVI1	AX-647625664	AX-647627019	48718894	68883022	20164.1	427
Sample1037	NVI1	AX-647627378	AX-647629454	72553575	92276767	19723.2	489
Sample1037	NVI1	AX-647629470	AX-647631169	92427959	109866158	17438.2	406
Sample1037	NVI1	AX-647634953	AX-647635983	174395015	185348383	10953.4	331
Sample1037	NVI1	AX-647631558	AX-647632208	112283088	120576110	8293.02	172
Sample1037	NVI1	AX-647632752	AX-647633512	122462045	130359844	7897.8	168
Sample1037	NVI1	AX-647642323	AX-647642682	277681144	282300583	4619.44	111
Sample1037	NVI1	AX-647638047	AX-647638560	215754990	220195762	4440.77	128
Sample1037	NVI1	AX-647623377	AX-647624119	21595259	25858767	4263.51	166
Sample1037	NVI1	AX-647638996	AX-647639510	231218605	235206974	3988.37	94
Sample1037	NVI1	AX-647622665	AX-647623001	12957403	16863180	3905.78	98
Sample1037	NVI1	AX-647636374	AX-647636532	191930140	195587287	3657.15	93
Sample1037	NVI1	AX-647625201	AX-647625656	44721235	47795994	3074.76	88
Sample1037	NVI1	AX-647642604	AX-647642846	286487443	289449308	2961.87	82
Sample1037	NVI1	AX-647644643	AX-647644991	311571692	314475211	2903.52	88
Sample1037	NVI1	AX-647627040	AX-647627580	69153551	71943332	2789.78	102
Sample1037	NVI1	AX-647641315	AX-647641606	264358237	266831127	2472.89	90
Sample1037	NVI1	AX-647640409	AX-647640853	259715042	260864590	1149.55	84
Sample1038	NVI1	AX-647625664	AX-647627019	48718894	68883022	20164.1	427
Sample1038	NVI1	AX-647640603	AX-647642113	259059316	272591487	13532.2	476
Sample1038	NVI1	AX-647634953	AX-647635983	174395015	185348383	10953.4	331
Sample1038	NVI1	AX-647641917	AX-647642682	275175319	282300583	7125.27	151
Sample1038	NVI1	AX-647636936	AX-647637409	199414725	205585046	6170.32	195
Sample1038	NVI1	AX-647629527	AX-647630019	91418500	97493785	6075.29	146
Sample1038	NVI1	AX-647636374	AX-647636870	191930140	197031800	5101.66	138
Sample1038	NVI1	AX-647622281	AX-647622713	8185279	13194134	5008.86	115
Sample1038	NVI1	AX-647633044	AX-647633480	124954567	129623399	4668.83	102
Sample1038	NVI1	AX-647621654	AX-647622024	353700	5010250	4656.55	96
Sample1038	NVI1	AX-647638047	AX-647638560	215754990	220195762	4440.77	128
Sample1038	NVI1	AX-647638565	AX-647639106	221222008	225428448	4206.44	102
Sample1038	NVI1	AX-647630375	AX-647630643	101621717	105634371	4012.66	94
Sample1038	NVI1	AX-647625362	AX-647625656	43972828	47795994	3823.17	97
Sample1038	NVI1	AX-647639994	AX-647640244	246688516	249589945	2901.43	74
Sample1038	NVI1	AX-647627994	AX-647628256	77418196	80230094	2811.9	61
Sample1038	NVI1	AX-647623387	AX-647623878	21690011	24323455	2633.45	98
Sample1038	NVI1	AX-647628291	AX-647628569	83242622	85868988	2626.37	67
Sample1038	NVI1	AX-647623152	AX-647623423	18952749	21415081	2462.33	58
Sample1038	NVI1	AX-647630996	AX-647631385	107297980	109512424	2214.45	81
Sample1038	NVI1	AX-647627040	AX-647627327	69153551	71334018	2180.47	93
Sample1039	NVI1	AX-647625664	AX-647627019	48718894	68883022	20164.1	427
Sample1039	NVI1	AX-647624992	AX-647625656	38723876	47795994	9072.12	190
Sample1039	NVI1	AX-647632222	AX-647633512	121450094	130359844	8909.75	219
Sample1039	NVI1	AX-647631558	AX-647632214	112283088	120650315	8367.23	173
Sample1039	NVI1	AX-647630422	AX-647631331	102433345	109174164	6740.82	177
Sample1039	NVI1	AX-647642389	AX-647642846	282888209	289449308	6561.1	141
Sample1039	NVI1	AX-647636936	AX-647637409	199414725	205585046	6170.32	195
Sample1039	NVI1	AX-647623004	AX-647623423	16156168	21415081	5258.91	121
Sample1039	NVI1	AX-647636374	AX-647636870	191930140	197031800	5101.66	138
Sample1039	NVI1	AX-647621654	AX-647622013	353700	5393724	5040.02	106
Sample1039	NVI1	AX-647640565	AX-647641175	258419407	263423148	5003.74	212
Sample1039	NVI1	AX-647627406	AX-647628064	73201297	77951882	4750.59	99
Sample1039	NVI1	AX-647622350	AX-647622791	9004382	13692268	4687.89	116
Sample1039	NVI1	AX-647624387	AX-647624703	31292769	35896598	4603.83	93
Sample1039	NVI1	AX-647638047	AX-647638560	215754990	220195762	4440.77	128
Sample1039	NVI1	AX-647638565	AX-647639106	221222008	225428448	4206.44	102
Sample1039	NVI1	AX-647638996	AX-647639510	231218605	235206974	3988.37	94
Sample1039	NVI1	AX-647640983	AX-647641674	263635946	267378771	3742.83	145
Sample1039	NVI1	AX-647641687	AX-647641749	267492301	271132903	3640.6	95
Sample1039	NVI1	AX-647635774	AX-647635983	181946564	185348383	3401.82	119
Sample1039	NVI1	AX-647643960	AX-647644181	305137436	308264615	3127.18	67
Sample1039	NVI1	AX-647635369	AX-647635456	179036914	181161621	2124.71	102
Sample1039	NVI1	AX-647629210	AX-647629454	90287460	92276767	1989.31	58
Sample1039	NVI1	AX-647627040	AX-647627296	69153551	70929596	1776.05	84
Sample1039	NVI1	AX-647628569	AX-647629144	85868988	87640605	1771.62	90
Sample104	NVI1	AX-647627378	AX-647630583	72553575	105195217	32641.6	781
Sample104	NVI1	AX-647631558	AX-647632214	112283088	120650315	8367.23	173
Sample104	NVI1	AX-647622013	AX-647622751	5393724	13757276	8363.55	202
Sample104	NVI1	AX-647644210	AX-647644638	305279101	311526805	6247.7	127
Sample104	NVI1	AX-647635169	AX-647635923	179305558	185165298	5859.74	205
Sample104	NVI1	AX-647636782	AX-647637409	200130048	205585046	5455	185
Sample104	NVI1	AX-647632222	AX-647633106	121450094	126589303	5139.21	120
Sample104	NVI1	AX-647642050	AX-647642682	277677268	282300583	4623.32	112
Sample104	NVI1	AX-647638348	AX-647639106	221242870	225428448	4185.58	101
Sample104	NVI1	AX-647626201	AX-647626528	57235803	61338464	4102.66	95
Sample104	NVI1	AX-647643843	AX-647644111	300451473	304529599	4078.13	88
Sample104	NVI1	AX-647625332	AX-647625656	43775078	47795994	4020.92	109
Sample104	NVI1	AX-647623079	AX-647623328	17186718	20947013	3760.3	93
Sample104	NVI1	AX-647639994	AX-647640244	246688516	249589945	2901.43	74
Sample104	NVI1	AX-647636382	AX-647636870	194367444	197031800	2664.36	90
Sample104	NVI1	AX-647640565	AX-647640900	258419407	261039504	2620.1	125
Sample104	NVI1	AX-647638996	AX-647639431	231218605	233814761	2596.16	69
Sample104	NVI1	AX-647625664	AX-647625977	48718894	51228672	2509.78	83
Sample104	NVI1	AX-647627330	AX-647627580	69908673	71943332	2034.66	71
Sample104	NVI1	AX-647641210	AX-647641170	263650539	265255470	1604.93	59
Sample1040	NVI1	AX-647625664	AX-647627019	48718894	68883022	20164.1	427
Sample1040	NVI1	AX-647634953	AX-647635983	174395015	185348383	10953.4	331
Sample1040	NVI1	AX-647622867	AX-647624001	14494624	25280905	10786.3	299
Sample1040	NVI1	AX-647640565	AX-647641674	258419407	267378771	8959.36	362
Sample1040	NVI1	AX-647632222	AX-647633512	121450094	130359844	8909.75	219
Sample1040	NVI1	AX-647625042	AX-647625656	39404162	47795994	8391.83	180
Sample1040	NVI1	AX-647631558	AX-647632214	112283088	120650315	8367.23	173
Sample1040	NVI1	AX-647642389	AX-647642931	282888209	290987697	8099.49	168
Sample1040	NVI1	AX-647630422	AX-647631169	102433345	109866158	7432.81	190
Sample1040	NVI1	AX-647636936	AX-647637409	199414725	205585046	6170.32	195
Sample1040	NVI1	AX-647644231	AX-647644611	305579717	311049548	5469.83	113
Sample1040	NVI1	AX-647636374	AX-647636870	191930140	197031800	5101.66	138
Sample1040	NVI1	AX-647638047	AX-647638560	215754990	220195762	4440.77	128
Sample1040	NVI1	AX-647638565	AX-647639106	221222008	225428448	4206.44	102
Sample1040	NVI1	AX-647624437	AX-647624703	31902590	35896598	3994.01	80
Sample1040	NVI1	AX-647638996	AX-647639510	231218605	235206974	3988.37	94
Sample1040	NVI1	AX-647643488	AX-647643777	295570054	299397131	3827.08	91
Sample1040	NVI1	AX-647643843	AX-647644091	300451473	304018485	3567.01	81
Sample1040	NVI1	AX-647622502	AX-647622750	10527641	13508766	2981.13	76
Sample1040	NVI1	AX-647639994	AX-647640244	246688516	249589945	2901.43	74
Sample1040	NVI1	AX-647627040	AX-647627296	69153551	70929596	1776.05	84
Sample1040	NVI1	AX-647628569	AX-647629144	85868988	87640605	1771.62	90
Sample1041	NVI1	AX-647625664	AX-647627019	48718894	68883022	20164.1	427
Sample1041	NVI1	AX-647640603	AX-647642113	259059316	272591487	13532.2	476
Sample1041	NVI1	AX-647632222	AX-647633512	121450094	130359844	8909.75	219
Sample1041	NVI1	AX-647625042	AX-647625656	39404162	47795994	8391.83	180
Sample1041	NVI1	AX-647631558	AX-647632214	112283088	120650315	8367.23	173
Sample1041	NVI1	AX-647622760	AX-647623423	13871525	21415081	7543.56	175
Sample1041	NVI1	AX-647630422	AX-647631169	102433345	109866158	7432.81	190
Sample1041	NVI1	AX-647636981	AX-647637409	200459448	205585046	5125.6	181
Sample1041	NVI1	AX-647638047	AX-647638560	215754990	220195762	4440.77	128
Sample1041	NVI1	AX-647624437	AX-647624703	31902590	35896598	3994.01	80
Sample1041	NVI1	AX-647638996	AX-647639510	231218605	235206974	3988.37	94
Sample1041	NVI1	AX-647639994	AX-647640244	246688516	249589945	2901.43	74
Sample1041	NVI1	AX-647643843	AX-647644042	300451473	303214449	2762.98	65
Sample1041	NVI1	AX-647635831	AX-647636133	182307583	185000644	2693.06	78
Sample1041	NVI1	AX-647622571	AX-647622791	11386078	13692268	2306.19	59
Sample1041	NVI1	AX-647623463	AX-647623859	21778826	24036998	2258.17	89
Sample1041	NVI1	AX-647635369	AX-647635456	179036914	181161621	2124.71	102
Sample1041	NVI1	AX-647629210	AX-647629454	90287460	92276767	1989.31	58
Sample1041	NVI1	AX-647627040	AX-647627296	69153551	70929596	1776.05	84
Sample1041	NVI1	AX-647628569	AX-647629144	85868988	87640605	1771.62	90
Sample1042	NVI1	AX-647625664	AX-647627019	48718894	68883022	20164.1	427
Sample1042	NVI1	AX-647631558	AX-647632214	112283088	120650315	8367.23	173
Sample1042	NVI1	AX-647630422	AX-647631169	102433345	109866158	7432.81	190
Sample1042	NVI1	AX-647625000	AX-647625656	41293631	47795994	6502.36	144
Sample1042	NVI1	AX-647632222	AX-647632853	121450094	126599745	5149.65	122
Sample1042	NVI1	AX-647638047	AX-647638560	215754990	220195762	4440.77	128
Sample1042	NVI1	AX-647622358	AX-647622712	9113493	13517348	4403.86	105
Sample1042	NVI1	AX-647640864	AX-647641511	262556623	266361174	3804.55	133
Sample1042	NVI1	AX-647640565	AX-647641018	258419407	262009875	3590.47	165
Sample1042	NVI1	AX-647641687	AX-647641919	267492301	269918990	2426.69	71
Sample1042	NVI1	AX-647639284	AX-647639510	232818565	235206974	2388.41	71
Sample1042	NVI1	AX-647623134	AX-647623290	17768219	20089789	2321.57	65
Sample1042	NVI1	AX-647628750	AX-647629144	85352867	87640605	2287.74	101
Sample1042	NVI1	AX-647629210	AX-647629454	90287460	92276767	1989.31	58
Sample1042	NVI1	AX-647627040	AX-647627296	69153551	70929596	1776.05	84
Sample1043	NVI1	AX-647625664	AX-647627019	48718894	68883022	20164.1	427
Sample1043	NVI1	AX-647634953	AX-647635983	174395015	185348383	10953.4	331
Sample1043	NVI1	AX-647640565	AX-647641593	258419407	268837979	10418.6	419
Sample1043	NVI1	AX-647632222	AX-647633512	121450094	130359844	8909.75	219
Sample1043	NVI1	AX-647625042	AX-647625656	39404162	47795994	8391.83	180
Sample1043	NVI1	AX-647631558	AX-647632214	112283088	120650315	8367.23	173
Sample1043	NVI1	AX-647643843	AX-647644433	300451473	308751949	8300.48	187
Sample1043	NVI1	AX-647622760	AX-647623423	13871525	21415081	7543.56	175
Sample1043	NVI1	AX-647630422	AX-647631169	102433345	109866158	7432.81	190
Sample1043	NVI1	AX-647636936	AX-647637409	199414725	205585046	6170.32	195
Sample1043	NVI1	AX-647636374	AX-647636870	191930140	197031800	5101.66	138
Sample1043	NVI1	AX-647638047	AX-647638560	215754990	220195762	4440.77	128
Sample1043	NVI1	AX-647638565	AX-647639106	221222008	225428448	4206.44	102
Sample1043	NVI1	AX-647624437	AX-647624703	31902590	35896598	3994.01	80
Sample1043	NVI1	AX-647642768	AX-647643103	284468703	288460863	3992.16	105
Sample1043	NVI1	AX-647638996	AX-647639510	231218605	235206974	3988.37	94
Sample1043	NVI1	AX-647642096	AX-647642682	278410906	282300583	3889.68	95
Sample1043	NVI1	AX-647622502	AX-647622791	10527641	13692268	3164.63	88
Sample1043	NVI1	AX-647639994	AX-647640244	246688516	249589945	2901.43	74
Sample1043	NVI1	AX-647623463	AX-647623859	21778826	24036998	2258.17	89
Sample1043	NVI1	AX-647629210	AX-647629454	90287460	92276767	1989.31	58
Sample1043	NVI1	AX-647627040	AX-647627296	69153551	70929596	1776.05	84
Sample1043	NVI1	AX-647628569	AX-647629144	85868988	87640605	1771.62	90
Sample1044	NVI1	AX-647625664	AX-647627019	48718894	68883022	20164.1	427
Sample1044	NVI1	AX-647621654	AX-647622791	353700	13692268	13338.6	304
Sample1044	NVI1	AX-647624992	AX-647625656	38723876	47795994	9072.12	190
Sample1044	NVI1	AX-647631558	AX-647632214	112283088	120650315	8367.23	173
Sample1044	NVI1	AX-647630422	AX-647631169	102433345	109866158	7432.81	190
Sample1044	NVI1	AX-647644594	AX-647645176	310864725	317019976	6155.25	130
Sample1044	NVI1	AX-647632222	AX-647632853	121450094	126599745	5149.65	122
Sample1044	NVI1	AX-647624387	AX-647624703	31292769	35896598	4603.83	93
Sample1044	NVI1	AX-647627656	AX-647627812	73512639	77965971	4453.33	97
Sample1044	NVI1	AX-647638047	AX-647638560	215754990	220195762	4440.77	128
Sample1044	NVI1	AX-647643150	AX-647643529	294943689	299351959	4408.27	109
Sample1044	NVI1	AX-647636374	AX-647636532	191930140	195587287	3657.15	93
Sample1044	NVI1	AX-647642885	AX-647642789	285592741	288520205	2927.47	70
Sample1044	NVI1	AX-647623188	AX-647623423	18579637	21415081	2835.45	66
Sample1044	NVI1	AX-647628750	AX-647629144	85352867	87640605	2287.74	101
Sample1044	NVI1	AX-647642464	AX-647642682	280017531	282300583	2283.05	67
Sample1044	NVI1	AX-647623463	AX-647623859	21778826	24036998	2258.17	89
Sample1044	NVI1	AX-647629210	AX-647629454	90287460	92276767	1989.31	58
Sample1044	NVI1	AX-647640576	AX-647640809	258631146	260457584	1826.44	81
Sample1044	NVI1	AX-647627040	AX-647627296	69153551	70929596	1776.05	84
Sample1044	NVI1	AX-647640825	AX-647641030	260783650	262153892	1370.24	79
Sample1045	NVI1	AX-647625664	AX-647627019	48718894	68883022	20164.1	427
Sample1045	NVI1	AX-647631558	AX-647632214	112283088	120650315	8367.23	173
Sample1045	NVI1	AX-647622383	AX-647622999	9008730	16862057	7853.33	188
Sample1045	NVI1	AX-647623152	AX-647624253	18952749	26496451	7543.7	262
Sample1045	NVI1	AX-647635273	AX-647635983	177905663	185348383	7442.72	258
Sample1045	NVI1	AX-647630422	AX-647631169	102433345	109866158	7432.81	190
Sample1045	NVI1	AX-647625000	AX-647625656	41293631	47795994	6502.36	144
Sample1045	NVI1	AX-647632613	AX-647633512	123953672	130359844	6406.17	151
Sample1045	NVI1	AX-647629146	AX-647629546	87640804	93503595	5862.79	141
Sample1045	NVI1	AX-647642258	AX-647642379	276714857	282033809	5318.95	132
Sample1045	NVI1	AX-647642490	AX-647642868	284768720	290028305	5259.59	128
Sample1045	NVI1	AX-647636374	AX-647636626	191930140	196662921	4732.78	117
Sample1045	NVI1	AX-647638047	AX-647638560	215754990	220195762	4440.77	128
Sample1045	NVI1	AX-647644443	AX-647645069	311661942	315674334	4012.39	101
Sample1045	NVI1	AX-647628166	AX-647628601	82333750	86101107	3767.36	107
Sample1045	NVI1	AX-647639994	AX-647640244	246688516	249589945	2901.43	74
Sample1045	NVI1	AX-647643843	AX-647643829	300451473	303312128	2860.66	68
Sample1045	NVI1	AX-647627040	AX-647627580	69153551	71943332	2789.78	102
Sample1045	NVI1	AX-647641315	AX-647641606	264358237	266831127	2472.89	90
Sample1045	NVI1	AX-647640409	AX-647640853	259715042	260864590	1149.55	84
Sample1046	NVI1	AX-647625664	AX-647627019	48718894	68883022	20164.1	427
Sample1046	NVI1	AX-647629146	AX-647630075	87640804	100906750	13265.9	294
Sample1046	NVI1	AX-647624999	AX-647625656	38915426	47795994	8880.57	188
Sample1046	NVI1	AX-647631558	AX-647632214	112283088	120650315	8367.23	173
Sample1046	NVI1	AX-647630280	AX-647630936	100960196	108731625	7771.43	164
Sample1046	NVI1	AX-647623152	AX-647624253	18952749	26496451	7543.7	262
Sample1046	NVI1	AX-647622368	AX-647622859	8704314	14381203	5676.89	140
Sample1046	NVI1	AX-647633041	AX-647633512	124771388	130359844	5588.46	114
Sample1046	NVI1	AX-647642050	AX-647642682	277677268	282300583	4623.32	112
Sample1046	NVI1	AX-647638047	AX-647638560	215754990	220195762	4440.77	128
Sample1046	NVI1	AX-647638565	AX-647639106	221222008	225428448	4206.44	102
Sample1046	NVI1	AX-647638996	AX-647639510	231218605	235206974	3988.37	94
Sample1046	NVI1	AX-647644190	AX-647644512	308357741	312099265	3741.53	86
Sample1046	NVI1	AX-647636374	AX-647636532	191930140	195587287	3657.15	93
Sample1046	NVI1	AX-647635516	AX-647635983	181824433	185348383	3523.95	121
Sample1046	NVI1	AX-647643843	AX-647643842	300451473	303672011	3220.54	72
Sample1046	NVI1	AX-647639994	AX-647640244	246688516	249589945	2901.43	74
Sample1046	NVI1	AX-647627994	AX-647628256	77418196	80230094	2811.9	61
Sample1046	NVI1	AX-647628291	AX-647628569	83242622	85868988	2626.37	67
Sample1046	NVI1	AX-647641315	AX-647641606	264358237	266831127	2472.89	90
Sample1046	NVI1	AX-647640565	AX-647640853	258419407	260864590	2445.18	104
Sample1046	NVI1	AX-647641383	AX-647641837	266999476	268631729	1632.25	70
Sample1047	NVI1	AX-647625664	AX-647627019	48718894	68883022	20164.1	427
Sample1047	NVI1	AX-647629146	AX-647630075	87640804	100906750	13265.9	294
Sample1047	NVI1	AX-647631558	AX-647632214	112283088	120650315	8367.23	173
Sample1047	NVI1	AX-647625104	AX-647625656	39840649	47795994	7955.35	167
Sample1047	NVI1	AX-647630280	AX-647630936	100960196	108731625	7771.43	164
Sample1047	NVI1	AX-647642990	AX-647643834	292396843	299922245	7525.4	170
Sample1047	NVI1	AX-647636936	AX-647637409	199414725	205585046	6170.32	195
Sample1047	NVI1	AX-647633041	AX-647633512	124771388	130359844	5588.46	114
Sample1047	NVI1	AX-647636374	AX-647636870	191930140	197031800	5101.66	138
Sample1047	NVI1	AX-647642050	AX-647642682	277677268	282300583	4623.32	112
Sample1047	NVI1	AX-647623416	AX-647624253	21994161	26496451	4502.29	187
Sample1047	NVI1	AX-647638047	AX-647638560	215754990	220195762	4440.77	128
Sample1047	NVI1	AX-647638565	AX-647639106	221222008	225428448	4206.44	102
Sample1047	NVI1	AX-647638996	AX-647639510	231218605	235206974	3988.37	94
Sample1047	NVI1	AX-647644190	AX-647644512	308357741	312099265	3741.53	86
Sample1047	NVI1	AX-647622368	AX-647622600	8704314	11936153	3231.84	79
Sample1047	NVI1	AX-647643843	AX-647643842	300451473	303672011	3220.54	72
Sample1047	NVI1	AX-647639994	AX-647640244	246688516	249589945	2901.43	74
Sample1047	NVI1	AX-647644755	AX-647644827	312285282	315137811	2852.53	67
Sample1047	NVI1	AX-647627994	AX-647628256	77418196	80230094	2811.9	61
Sample1047	NVI1	AX-647628291	AX-647628569	83242622	85868988	2626.37	67
Sample1047	NVI1	AX-647641315	AX-647641606	264358237	266831127	2472.89	90
Sample1047	NVI1	AX-647622734	AX-647622885	13397340	15697917	2300.58	59
Sample1047	NVI1	AX-647640409	AX-647640853	259715042	260864590	1149.55	84
Sample1048	NVI1	AX-647626005	AX-647627580	51783481	71943332	20159.9	445
Sample1048	NVI1	AX-647622201	AX-647624119	7152163	25858767	18706.6	497
Sample1048	NVI1	AX-647629698	AX-647631169	93193961	109866158	16672.2	391
Sample1048	NVI1	AX-647628371	AX-647629301	81903923	89209526	7305.6	238
Sample1048	NVI1	AX-647634953	AX-647635396	174395015	180853976	6458.96	171
Sample1048	NVI1	AX-647632613	AX-647633512	123953672	130359844	6406.17	151
Sample1048	NVI1	AX-647640864	AX-647641839	262556623	268706319	6149.7	236
Sample1048	NVI1	AX-647642389	AX-647642805	282888209	288667853	5779.65	127
Sample1048	NVI1	AX-647643843	AX-647644007	300451473	305924581	5473.11	124
Sample1048	NVI1	AX-647642046	AX-647642682	277626952	282300583	4673.63	114
Sample1048	NVI1	AX-647638047	AX-647638560	215754990	220195762	4440.77	128
Sample1048	NVI1	AX-647636374	AX-647636532	191930140	195587287	3657.15	93
Sample1048	NVI1	AX-647644197	AX-647644512	308706691	312099265	3392.57	83
Sample1048	NVI1	AX-647625201	AX-647625656	44721235	47795994	3074.76	88
Sample1048	NVI1	AX-647640603	AX-647641018	259059316	262009875	2950.56	152
Sample1048	NVI1	AX-647639994	AX-647640244	246688516	249589945	2901.43	74
Sample1048	NVI1	AX-647629226	AX-647629672	90338369	92550276	2211.91	70
Sample1049	NVI1	AX-647626005	AX-647627580	51783481	71943332	20159.9	445
Sample1049	NVI1	AX-647629698	AX-647631169	93193961	109866158	16672.2	391
Sample1049	NVI1	AX-647622201	AX-647622989	7152163	16038473	8886.31	201
Sample1049	NVI1	AX-647632757	AX-647633512	122465363	130359844	7894.48	167
Sample1049	NVI1	AX-647642173	AX-647642682	274932087	282300583	7368.5	153
Sample1049	NVI1	AX-647628371	AX-647629301	81903923	89209526	7305.6	238
Sample1049	NVI1	AX-647643843	AX-647644094	300451473	307372024	6920.55	152
Sample1049	NVI1	AX-647634953	AX-647635396	174395015	180853976	6458.96	171
Sample1049	NVI1	AX-647623331	AX-647624119	19840558	25858767	6018.21	202
Sample1049	NVI1	AX-647638047	AX-647638560	215754990	220195762	4440.77	128
Sample1049	NVI1	AX-647641567	AX-647642113	268594035	272591487	3997.45	81
Sample1049	NVI1	AX-647636374	AX-647636532	191930140	195587287	3657.15	93
Sample1049	NVI1	AX-647641315	AX-647641768	264358237	267945743	3587.51	146
Sample1049	NVI1	AX-647625201	AX-647625656	44721235	47795994	3074.76	88
Sample1049	NVI1	AX-647639994	AX-647640244	246688516	249589945	2901.43	74
Sample1049	NVI1	AX-647629226	AX-647629672	90338369	92550276	2211.91	70
Sample1049	NVI1	AX-647644665	AX-647644708	311672887	313742480	2069.59	65
Sample1049	NVI1	AX-647640409	AX-647640853	259715042	260864590	1149.55	84
Sample105	NVI1	AX-647635040	AX-647635923	175191721	185165298	9973.58	288
Sample105	NVI1	AX-647629927	AX-647630801	96293983	105335968	9041.99	215
Sample105	NVI1	AX-647632529	AX-647633512	121643025	130359844	8716.82	209
Sample105	NVI1	AX-647643843	AX-647644069	300451473	306727573	6276.1	143
Sample105	NVI1	AX-647627708	AX-647628519	76912512	83178207	6265.7	148
Sample105	NVI1	AX-647640565	AX-647641065	258419407	264280996	5861.59	240
Sample105	NVI1	AX-647622301	AX-647622665	8274685	12957403	4682.72	105
Sample105	NVI1	AX-647636936	AX-647637454	199414725	203725121	4310.4	153
Sample105	NVI1	AX-647643411	AX-647643675	294407051	298090291	3683.24	84
Sample105	NVI1	AX-647626458	AX-647626862	60128144	63349596	3221.45	70
Sample105	NVI1	AX-647644499	AX-647644618	309723881	312909923	3186.04	82
Sample105	NVI1	AX-647626271	AX-647626419	56497242	59605094	3107.85	96
Sample105	NVI1	AX-647625201	AX-647625656	44721235	47795994	3074.76	88
Sample105	NVI1	AX-647639994	AX-647640244	246688516	249589945	2901.43	74
Sample105	NVI1	AX-647629455	AX-647629546	90793323	93503595	2710.27	75
Sample105	NVI1	AX-647636382	AX-647636870	194367444	197031800	2664.36	90
Sample105	NVI1	AX-647625664	AX-647625977	48718894	51228672	2509.78	83
Sample105	NVI1	AX-647638047	AX-647638341	215754990	218196259	2441.27	70
Sample105	NVI1	AX-647641308	AX-647641554	264326596	266610931	2284.34	80
Sample105	NVI1	AX-647642136	AX-647642369	279429529	281645983	2216.45	76
Sample105	NVI1	AX-647632123	AX-647632214	118648765	120650315	2001.55	66
Sample105	NVI1	AX-647638778	AX-647639106	223551759	225428448	1876.69	57
Sample105	NVI1	AX-647627167	AX-647627371	68504695	70151589	1646.89	61
Sample105	NVI1	AX-647623387	AX-647623604	21690011	22914405	1224.39	60
Sample1050	NVI1	AX-647626005	AX-647627580	51783481	71943332	20159.9	445
Sample1050	NVI1	AX-647629698	AX-647631169	93193961	109866158	16672.2	391
Sample1050	NVI1	AX-647622867	AX-647623878	14494624	24323455	9828.83	264
Sample1050	NVI1	AX-647625042	AX-647625656	39404162	47795994	8391.83	180
Sample1050	NVI1	AX-647632757	AX-647633512	122465363	130359844	7894.48	167
Sample1050	NVI1	AX-647628371	AX-647629301	81903923	89209526	7305.6	238
Sample1050	NVI1	AX-647634953	AX-647635396	174395015	180853976	6458.96	171
Sample1050	NVI1	AX-647636936	AX-647637409	199414725	205585046	6170.32	195
Sample1050	NVI1	AX-647640864	AX-647641839	262556623	268706319	6149.7	236
Sample1050	NVI1	AX-647642389	AX-647642805	282888209	288667853	5779.65	127
Sample1050	NVI1	AX-647643843	AX-647644007	300451473	305924581	5473.11	124
Sample1050	NVI1	AX-647642038	AX-647642682	277546857	282300583	4753.73	117
Sample1050	NVI1	AX-647638047	AX-647638560	215754990	220195762	4440.77	128
Sample1050	NVI1	AX-647638565	AX-647639106	221222008	225428448	4206.44	102
Sample1050	NVI1	AX-647636374	AX-647636532	191930140	195587287	3657.15	93
Sample1050	NVI1	AX-647640603	AX-647641018	259059316	262009875	2950.56	152
Sample1050	NVI1	AX-647644197	AX-647644643	308706691	311571692	2865	59
Sample1050	NVI1	AX-647622551	AX-647622774	11227334	14006080	2778.75	79
Sample1050	NVI1	AX-647622139	AX-647622344	6219807	8942697	2722.89	59
Sample1050	NVI1	AX-647629226	AX-647629672	90338369	92550276	2211.91	70
Sample1051	NVI1	AX-647627826	AX-647629199	78100328	90256938	12156.6	321
Sample1051	NVI1	AX-647622201	AX-647623065	7152163	16863814	9711.65	222
Sample1051	NVI1	AX-647629617	AX-647630381	92155414	101713169	9557.76	217
Sample1051	NVI1	AX-647632236	AX-647633480	121489206	129623399	8134.19	207
Sample1051	NVI1	AX-647631558	AX-647632451	112283088	119963120	7680.03	166
Sample1051	NVI1	AX-647642186	AX-647642682	275265100	282300583	7035.48	149
Sample1051	NVI1	AX-647643843	AX-647644043	300451473	306296423	5844.95	137
Sample1051	NVI1	AX-647638996	AX-647639510	231218605	235206974	3988.37	94
Sample1051	NVI1	AX-647630671	AX-647631364	106018968	109427630	3408.66	94
Sample1051	NVI1	AX-647642770	AX-647642716	284492906	287694404	3201.5	85
Sample1051	NVI1	AX-647641706	AX-647641948	267571980	270529636	2957.66	71
Sample1051	NVI1	AX-647635346	AX-647635774	179002269	181946564	2944.3	127
Sample1051	NVI1	AX-647636392	AX-647636870	194470064	197031800	2561.74	87
Sample1051	NVI1	AX-647640798	AX-647641047	260344161	262292894	1948.73	94
Sample1051	NVI1	AX-647635618	AX-647636133	183193945	185000644	1806.7	71
Sample1051	NVI1	AX-647636948	AX-647637217	202031498	203491839	1460.34	80
Sample1052	NVI1	AX-647626011	AX-647627580	51801194	71943332	20142.1	444
Sample1052	NVI1	AX-647642604	AX-647643453	286487443	298695546	12208.1	259
Sample1052	NVI1	AX-647624882	AX-647625656	36739843	47795994	11056.2	225
Sample1052	NVI1	AX-647635040	AX-647635848	175191721	184499381	9307.66	265
Sample1052	NVI1	AX-647632529	AX-647633512	121643025	130359844	8716.82	209
Sample1052	NVI1	AX-647623140	AX-647624253	17896533	26496451	8599.92	288
Sample1052	NVI1	AX-647630422	AX-647631307	102433345	109161648	6728.3	174
Sample1052	NVI1	AX-647640864	AX-647641593	262556623	268837979	6281.36	238
Sample1052	NVI1	AX-647636936	AX-647637409	199414725	205585046	6170.32	195
Sample1052	NVI1	AX-647636374	AX-647636870	191930140	197031800	5101.66	138
Sample1052	NVI1	AX-647627406	AX-647628064	73201297	77951882	4750.59	99
Sample1052	NVI1	AX-647622204	AX-647622579	6881010	11600620	4719.61	103
Sample1052	NVI1	AX-647638047	AX-647638560	215754990	220195762	4440.77	128
Sample1052	NVI1	AX-647638565	AX-647639106	221222008	225428448	4206.44	102
Sample1052	NVI1	AX-647638996	AX-647639510	231218605	235206974	3988.37	94
Sample1052	NVI1	AX-647640565	AX-647641018	258419407	262009875	3590.47	165
Sample1052	NVI1	AX-647643843	AX-647643829	300451473	303312128	2860.66	68
Sample1052	NVI1	AX-647644197	AX-647644638	308706691	311526805	2820.11	58
Sample1052	NVI1	AX-647628750	AX-647629144	85352867	87640605	2287.74	101
Sample1052	NVI1	AX-647625664	AX-647625890	48718894	50962672	2243.78	58
Sample1052	NVI1	AX-647632123	AX-647632214	118648765	120650315	2001.55	66
Sample1052	NVI1	AX-647629210	AX-647629454	90287460	92276767	1989.31	58
Sample1053	NVI1	AX-647628293	AX-647629239	83246859	90624693	7377.84	220
Sample1053	NVI1	AX-647629790	AX-647630187	94267447	101613675	7346.23	165
Sample1053	NVI1	AX-647626944	AX-647627580	64722254	71943332	7221.08	175
Sample1053	NVI1	AX-647636936	AX-647637409	199414725	205585046	6170.32	195
Sample1053	NVI1	AX-647626468	AX-647626889	58236875	63584190	5347.32	117
Sample1053	NVI1	AX-647630199	AX-647630935	101716804	106994222	5277.42	110
Sample1053	NVI1	AX-647636374	AX-647636870	191930140	197031800	5101.66	138
Sample1053	NVI1	AX-647621825	AX-647622274	3241475	8159077	4917.6	120
Sample1053	NVI1	AX-647638047	AX-647638560	215754990	220195762	4440.77	128
Sample1053	NVI1	AX-647638565	AX-647639106	221222008	225428448	4206.44	102
Sample1053	NVI1	AX-647635307	AX-647635736	180090811	184168411	4077.6	121
Sample1053	NVI1	AX-647632870	AX-647633512	126748984	130359844	3610.86	95
Sample1053	NVI1	AX-647644188	AX-647644682	308356121	311771362	3415.24	74
Sample1053	NVI1	AX-647632222	AX-647632988	121450094	124269655	2819.56	93
Sample1053	NVI1	AX-647639275	AX-647639510	232618239	235206974	2588.74	73
Sample1053	NVI1	AX-647644024	AX-647644219	302978303	305423975	2445.67	63
Sample1053	NVI1	AX-647641145	AX-647641195	263388096	265519848	2131.75	88
Sample1053	NVI1	AX-647631012	AX-647631263	107355826	109062101	1706.28	59
Sample1053	NVI1	AX-647627603	AX-647628064	76311491	77951882	1640.39	61
Sample1053	NVI1	AX-647640428	AX-647640853	259779592	260864590	1085	78
Sample1053	NVI1	AX-647636013	AX-647635983	184282014	185348383	1066.37	59
Sample1054	NVI1	AX-647626209	AX-647626887	55112598	63582062	8469.47	195
Sample1054	NVI1	AX-647631558	AX-647632208	112283088	120576110	8293.02	172
Sample1054	NVI1	AX-647632752	AX-647633512	122462045	130359844	7897.8	168
Sample1054	NVI1	AX-647623377	AX-647624213	21595259	26379526	4784.27	187
Sample1054	NVI1	AX-647622521	AX-647622885	11259428	15697917	4438.49	111
Sample1054	NVI1	AX-647630375	AX-647630643	101621717	105634371	4012.66	94
Sample1054	NVI1	AX-647644350	AX-647644682	307791991	311771362	3979.37	95
Sample1054	NVI1	AX-647643860	AX-647644111	300932967	304529599	3596.63	83
Sample1054	NVI1	AX-647638018	AX-647638560	216899833	220195762	3295.93	85
Sample1054	NVI1	AX-647629800	AX-647630015	94274550	97408465	3133.92	65
Sample1054	NVI1	AX-647625201	AX-647625656	44721235	47795994	3074.76	88
Sample1054	NVI1	AX-647641145	AX-647641511	263388096	266361174	2973.08	114
Sample1054	NVI1	AX-647629527	AX-647629788	91418500	94220638	2802.14	75
Sample1054	NVI1	AX-647636374	AX-647636609	191930140	194656219	2726.08	60
Sample1054	NVI1	AX-647622023	AX-647622274	5441253	8159077	2717.82	58
Sample1054	NVI1	AX-647630996	AX-647631169	107297980	109866158	2568.18	84
Sample1054	NVI1	AX-647643617	AX-647643834	297652407	299922245	2269.84	71
Sample1054	NVI1	AX-647640578	AX-647640853	258666012	260864590	2198.58	98
Sample1054	NVI1	AX-647627330	AX-647627580	69908673	71943332	2034.66	71
Sample1054	NVI1	AX-647641407	AX-647641593	267110904	268837979	1727.08	65
Sample1055	NVI1	AX-647629758	AX-647631169	96302041	109866158	13564.1	328
Sample1055	NVI1	AX-647624882	AX-647625656	36739843	47795994	11056.2	225
Sample1055	NVI1	AX-647634953	AX-647635983	174395015	185348383	10953.4	331
Sample1055	NVI1	AX-647628439	AX-647629367	82520508	90179795	7659.29	231
Sample1055	NVI1	AX-647625664	AX-647625982	48718894	54702683	5983.79	130
Sample1055	NVI1	AX-647643843	AX-647644041	300451473	306295856	5844.38	136
Sample1055	NVI1	AX-647626201	AX-647626829	57235803	62990440	5754.64	134
Sample1055	NVI1	AX-647638047	AX-647638560	215754990	220195762	4440.77	128
Sample1055	NVI1	AX-647638565	AX-647639106	221222008	225428448	4206.44	102
Sample1055	NVI1	AX-647624437	AX-647624703	31902590	35896598	3994.01	80
Sample1055	NVI1	AX-647623152	AX-647623642	18952749	22876526	3923.78	119
Sample1055	NVI1	AX-647642323	AX-647642632	277681144	281523257	3842.11	96
Sample1055	NVI1	AX-647637165	AX-647637409	202381601	205585046	3203.45	129
Sample1055	NVI1	AX-647621751	AX-647621990	1928161	5020804	3092.64	74
Sample1055	NVI1	AX-647636374	AX-647636479	191930140	194882992	2952.85	77
Sample1055	NVI1	AX-647629205	AX-647629696	90274365	93141365	2867	79
Sample1055	NVI1	AX-647627040	AX-647627580	69153551	71943332	2789.78	102
Sample1055	NVI1	AX-647644665	AX-647644768	311672887	314399654	2726.77	79
Sample1055	NVI1	AX-647622734	AX-647622989	13397340	16038473	2641.13	70
Sample1055	NVI1	AX-647623865	AX-647624253	24808990	26496451	1687.46	90
Sample1055	NVI1	AX-647640409	AX-647640853	259715042	260864590	1149.55	84
Sample1056	NVI1	AX-647628371	AX-647629454	81903923	92276767	10372.8	319
Sample1056	NVI1	AX-647631558	AX-647632214	112283088	120650315	8367.23	173
Sample1056	NVI1	AX-647632222	AX-647633480	121450094	129623399	8173.31	208
Sample1056	NVI1	AX-647623331	AX-647624253	19840558	26496451	6655.89	236
Sample1056	NVI1	AX-647636936	AX-647637409	199414725	205585046	6170.32	195
Sample1056	NVI1	AX-647643411	AX-647643787	294407051	299509048	5102	120
Sample1056	NVI1	AX-647636374	AX-647636870	191930140	197031800	5101.66	138
Sample1056	NVI1	AX-647638047	AX-647638560	215754990	220195762	4440.77	128
Sample1056	NVI1	AX-647638565	AX-647639106	221222008	225428448	4206.44	102
Sample1056	NVI1	AX-647635731	AX-647635923	181536294	185165298	3629.01	107
Sample1056	NVI1	AX-647622218	AX-647622515	7607604	11225814	3618.21	74
Sample1056	NVI1	AX-647639994	AX-647640244	246688516	249589945	2901.43	74
Sample1056	NVI1	AX-647641655	AX-647642113	269709454	272591487	2882.03	58
Sample1056	NVI1	AX-647643843	AX-647643829	300451473	303312128	2860.66	68
Sample1056	NVI1	AX-647624752	AX-647624987	38211906	40974363	2762.46	63
Sample1056	NVI1	AX-647640565	AX-647640900	258419407	261039504	2620.1	125
Sample1056	NVI1	AX-647635076	AX-647635472	178641018	181203364	2562.35	120
Sample1056	NVI1	AX-647621809	AX-647622024	2986591	5010250	2023.66	57
Sample1056	NVI1	AX-647627931	AX-647628151	76788739	78794541	2005.8	60
Sample1056	NVI1	AX-647626384	AX-647626419	57800423	59605094	1804.67	58
Sample1056	NVI1	AX-647641210	AX-647641170	263650539	265255470	1604.93	59
Sample1057	NVI1	AX-647632222	AX-647633512	121450094	130359844	8909.75	219
Sample1057	NVI1	AX-647622139	AX-647622899	6219807	15085138	8865.33	208
Sample1057	NVI1	AX-647631558	AX-647632214	112283088	120650315	8367.23	173
Sample1057	NVI1	AX-647628371	AX-647629380	81903923	90227243	8323.32	255
Sample1057	NVI1	AX-647643843	AX-647644210	300451473	305279101	4827.63	116
Sample1057	NVI1	AX-647623387	AX-647624253	21690011	26496451	4806.44	197
Sample1057	NVI1	AX-647624384	AX-647624703	31222142	35896598	4674.46	94
Sample1057	NVI1	AX-647638047	AX-647638560	215754990	220195762	4440.77	128
Sample1057	NVI1	AX-647642094	AX-647642682	278058440	282300583	4242.14	96
Sample1057	NVI1	AX-647625332	AX-647625656	43775078	47795994	4020.92	109
Sample1057	NVI1	AX-647640864	AX-647641273	262556623	266350913	3794.29	132
Sample1057	NVI1	AX-647636374	AX-647636532	191930140	195587287	3657.15	93
Sample1057	NVI1	AX-647640565	AX-647641018	258419407	262009875	3590.47	165
Sample1057	NVI1	AX-647639994	AX-647640244	246688516	249589945	2901.43	74
Sample1057	NVI1	AX-647626384	AX-647626670	57800423	60559388	2758.97	82
Sample1057	NVI1	AX-647625664	AX-647625977	48718894	51228672	2509.78	83
Sample1057	NVI1	AX-647626970	AX-647627487	68373515	70722345	2348.83	98
Sample1057	NVI1	AX-647635346	AX-647635472	179002269	181203364	2201.1	114
Sample1057	NVI1	AX-647629210	AX-647629454	90287460	92276767	1989.31	58
Sample1057	NVI1	AX-647635618	AX-647635923	183193945	185165298	1971.35	78
Sample1057	NVI1	AX-647641530	AX-647641770	266384109	267946490	1562.38	79
Sample1058	NVI1	AX-647626355	AX-647627580	58877730	71943332	13065.6	289
Sample1058	NVI1	AX-647629170	AX-647630075	87965432	100906750	12941.3	289
Sample1058	NVI1	AX-647630280	AX-647630936	100960196	108731625	7771.43	164
Sample1058	NVI1	AX-647642990	AX-647643834	292396843	299922245	7525.4	170
Sample1058	NVI1	AX-647642578	AX-647643172	285461947	290016045	4554.1	98
Sample1058	NVI1	AX-647623416	AX-647624253	21994161	26496451	4502.29	187
Sample1058	NVI1	AX-647638047	AX-647638560	215754990	220195762	4440.77	128
Sample1058	NVI1	AX-647638565	AX-647639106	221222008	225428448	4206.44	102
Sample1058	NVI1	AX-647643843	AX-647643894	300451473	304602324	4150.85	91
Sample1058	NVI1	AX-647638996	AX-647639510	231218605	235206974	3988.37	94
Sample1058	NVI1	AX-647636374	AX-647636532	191930140	195587287	3657.15	93
Sample1058	NVI1	AX-647641315	AX-647641768	264358237	267945743	3587.51	146
Sample1058	NVI1	AX-647635516	AX-647635983	181824433	185348383	3523.95	121
Sample1058	NVI1	AX-647639994	AX-647640244	246688516	249589945	2901.43	74
Sample1058	NVI1	AX-647644738	AX-647644796	312253950	314618887	2364.94	67
Sample1058	NVI1	AX-647628750	AX-647629144	85352867	87640605	2287.74	101
Sample1058	NVI1	AX-647640409	AX-647640853	259715042	260864590	1149.55	84
Sample1059	NVI1	AX-647628151	AX-647630117	78794541	98867718	20073.2	505
Sample1059	NVI1	AX-647640565	AX-647642113	258419407	272591487	14172.1	489
Sample1059	NVI1	AX-647622114	AX-647622791	6240773	13692268	7451.5	174
Sample1059	NVI1	AX-647632757	AX-647633432	122465363	129345195	6879.83	148
Sample1059	NVI1	AX-647635188	AX-647635983	179374889	185348383	5973.49	220
Sample1059	NVI1	AX-647636374	AX-647636870	191930140	197031800	5101.66	138
Sample1059	NVI1	AX-647625844	AX-647626240	50556801	55544886	4988.09	113
Sample1059	NVI1	AX-647624384	AX-647624703	31222142	35896598	4674.46	94
Sample1059	NVI1	AX-647638047	AX-647638560	215754990	220195762	4440.77	128
Sample1059	NVI1	AX-647636936	AX-647637193	199414725	202743202	3328.48	75
Sample1059	NVI1	AX-647639994	AX-647640244	246688516	249589945	2901.43	74
Sample1059	NVI1	AX-647621862	AX-647622101	3643607	5871528	2227.92	66
Sample1059	NVI1	AX-647642930	AX-647642805	286899074	288667853	1768.78	61
Sample1059	NVI1	AX-647623411	AX-647623642	21274071	22876526	1602.46	65
Sample106	NVI1	AX-647628569	AX-647631163	85868988	108804817	22935.8	558
Sample106	NVI1	AX-647626355	AX-647627371	58877730	70151589	11273.9	231
Sample106	NVI1	AX-647635040	AX-647635983	175191721	185348383	10156.7	309
Sample106	NVI1	AX-647636936	AX-647637409	199414725	205585046	6170.32	195
Sample106	NVI1	AX-647636374	AX-647636870	191930140	197031800	5101.66	138
Sample106	NVI1	AX-647638047	AX-647638560	215754990	220195762	4440.77	128
Sample106	NVI1	AX-647638565	AX-647639106	221222008	225428448	4206.44	102
Sample106	NVI1	AX-647641567	AX-647642113	268594035	272591487	3997.45	81
Sample106	NVI1	AX-647632830	AX-647633512	126517590	130359844	3842.26	102
Sample106	NVI1	AX-647623377	AX-647623984	21595259	25250092	3654.83	130
Sample106	NVI1	AX-647641348	AX-647641768	264936193	267945743	3009.55	135
Sample106	NVI1	AX-647638996	AX-647639208	231218605	234051107	2832.5	73
Sample106	NVI1	AX-647643843	AX-647643818	300451473	303152007	2700.53	64
Sample106	NVI1	AX-647642425	AX-647642673	279454436	282031840	2577.41	74
Sample106	NVI1	AX-647632222	AX-647632823	121450094	122925075	1474.98	64
Sample1060	NVI1	AX-647629827	AX-647631169	94543380	109866158	15322.8	353
Sample1060	NVI1	AX-647640603	AX-647641536	259059316	268118140	9058.83	389
Sample1060	NVI1	AX-647632222	AX-647633512	121450094	130359844	8909.75	219
Sample1060	NVI1	AX-647631558	AX-647632214	112283088	120650315	8367.23	173
Sample1060	NVI1	AX-647628273	AX-647629239	83166644	90624693	7458.05	224
Sample1060	NVI1	AX-647643844	AX-647644323	303676362	310338486	6662.12	149
Sample1060	NVI1	AX-647626201	AX-647626862	57235803	63349596	6113.79	145
Sample1060	NVI1	AX-647623152	AX-647623878	18952749	24323455	5370.71	163
Sample1060	NVI1	AX-647624448	AX-647624703	30656375	35896598	5240.22	117
Sample1060	NVI1	AX-647622151	AX-647622579	6690562	11600620	4910.06	110
Sample1060	NVI1	AX-647625292	AX-647625656	43156446	47795994	4639.55	116
Sample1060	NVI1	AX-647638047	AX-647638560	215754990	220195762	4440.77	128
Sample1060	NVI1	AX-647641555	AX-647642113	268456455	272591487	4135.03	84
Sample1060	NVI1	AX-647635346	AX-647635843	179002269	182709292	3707.02	141
Sample1060	NVI1	AX-647636374	AX-647636532	191930140	195587287	3657.15	93
Sample1060	NVI1	AX-647642722	AX-647642931	287715063	290987697	3272.64	66
Sample1060	NVI1	AX-647639994	AX-647640244	246688516	249589945	2901.43	74
Sample1060	NVI1	AX-647643843	AX-647643826	300451473	303300377	2848.91	67
Sample1060	NVI1	AX-647643191	AX-647643414	295318064	298053362	2735.3	66
Sample1060	NVI1	AX-647625664	AX-647625977	48718894	51228672	2509.78	83
Sample1060	NVI1	AX-647635618	AX-647635983	183193945	185348383	2154.44	99
Sample1060	NVI1	AX-647627330	AX-647627580	69908673	71943332	2034.66	71
Sample1061	NVI1	AX-647629058	AX-647631163	88749865	108804817	20055	444
Sample1061	NVI1	AX-647632757	AX-647633512	122465363	130359844	7894.48	167
Sample1061	NVI1	AX-647622317	AX-647622791	8233725	13692268	5458.54	133
Sample1061	NVI1	AX-647636374	AX-647636870	191930140	197031800	5101.66	138
Sample1061	NVI1	AX-647638047	AX-647638560	215754990	220195762	4440.77	128
Sample1061	NVI1	AX-647635249	AX-647635510	177756940	181732923	3975.98	144
Sample1061	NVI1	AX-647641315	AX-647641539	264358237	268165026	3806.79	152
Sample1061	NVI1	AX-647636936	AX-647637199	199414725	202797775	3383.05	78
Sample1061	NVI1	AX-647635529	AX-647635983	181971215	185348383	3377.17	118
Sample1061	NVI1	AX-647625647	AX-647625924	49926347	53273154	3346.81	73
Sample1061	NVI1	AX-647644435	AX-647644453	308806259	311706525	2900.27	63
Sample1061	NVI1	AX-647643726	AX-647643944	302478431	304987247	2508.82	78
Sample1061	NVI1	AX-647626271	AX-647626499	56497242	58500756	2003.52	77
Sample1061	NVI1	AX-647623411	AX-647623642	21274071	22876526	1602.46	65
Sample1061	NVI1	AX-647627861	AX-647628057	76354904	77920865	1565.96	57
Sample1061	NVI1	AX-647640409	AX-647640853	259715042	260864590	1149.55	84
Sample1062	NVI1	AX-647640864	AX-647641593	262556623	268837979	6281.36	238
Sample1062	NVI1	AX-647630573	AX-647631169	103871778	109866158	5994.38	165
Sample1062	NVI1	AX-647633044	AX-647633512	124954567	130359844	5405.28	113
Sample1062	NVI1	AX-647635307	AX-647635983	180090811	185348383	5257.57	185
Sample1062	NVI1	AX-647636374	AX-647636870	191930140	197031800	5101.66	138
Sample1062	NVI1	AX-647634953	AX-647635157	174395015	179204436	4809.42	100
Sample1062	NVI1	AX-647638047	AX-647638560	215754990	220195762	4440.77	128
Sample1062	NVI1	AX-647621901	AX-647622274	3908649	8159077	4250.43	97
Sample1062	NVI1	AX-647628338	AX-647628538	81385224	85589171	4203.95	120
Sample1062	NVI1	AX-647622748	AX-647623101	13508098	17526379	4018.28	98
Sample1062	NVI1	AX-647626610	AX-647626671	60026141	63132696	3106.56	64
Sample1062	NVI1	AX-647640379	AX-647641018	259059843	262009875	2950.03	151
Sample1062	NVI1	AX-647627023	AX-647627580	68999912	71943332	2943.42	108
Sample1062	NVI1	AX-647626122	AX-647626592	56752625	59688133	2935.51	93
Sample1062	NVI1	AX-647630095	AX-647630148	98731826	101324431	2592.61	69
Sample1062	NVI1	AX-647643843	AX-647643803	300451473	302978972	2527.5	57
Sample1062	NVI1	AX-647625664	AX-647625787	48718894	51159634	2440.74	80
Sample1062	NVI1	AX-647625423	AX-647625656	45470785	47795994	2325.21	80
Sample1062	NVI1	AX-647637183	AX-647637409	203367336	205585046	2217.71	69
Sample1062	NVI1	AX-647632222	AX-647632597	121450094	123377152	1927.06	67
Sample1062	NVI1	AX-647623377	AX-647623733	21595259	23327598	1732.34	72
Sample1062	NVI1	AX-647636943	AX-647637169	201981521	203307691	1326.17	66
Sample1062	NVI1	AX-647624011	AX-647624253	25304577	26496451	1191.88	60
Sample1063	NVI1	AX-647629722	AX-647631169	93516957	109866158	16349.2	384
Sample1063	NVI1	AX-647625924	AX-647627204	53273154	68999784	15726.6	315
Sample1063	NVI1	AX-647634953	AX-647635983	174395015	185348383	10953.4	331
Sample1063	NVI1	AX-647643172	AX-647643834	290016045	299922245	9906.2	211
Sample1063	NVI1	AX-647632222	AX-647633512	121450094	130359844	8909.75	219
Sample1063	NVI1	AX-647631558	AX-647632214	112283088	120650315	8367.23	173
Sample1063	NVI1	AX-647622579	AX-647623172	11600620	18395328	6794.71	163
Sample1063	NVI1	AX-647628183	AX-647629301	82415060	89209526	6794.47	219
Sample1063	NVI1	AX-647627656	AX-647627812	73512639	77965971	4453.33	97
Sample1063	NVI1	AX-647638047	AX-647638560	215754990	220195762	4440.77	128
Sample1063	NVI1	AX-647642323	AX-647642379	277681144	282033809	4352.67	110
Sample1063	NVI1	AX-647625664	AX-647625885	48718894	52429919	3711.03	108
Sample1063	NVI1	AX-647636374	AX-647636532	191930140	195587287	3657.15	93
Sample1063	NVI1	AX-647623506	AX-647624119	22279499	25858767	3579.27	144
Sample1063	NVI1	AX-647642604	AX-647642848	286487443	289449411	2961.97	83
Sample1063	NVI1	AX-647644093	AX-647644077	304220760	306970961	2750.2	66
Sample1063	NVI1	AX-647625213	AX-647625656	45122518	47795994	2673.48	85
Sample1063	NVI1	AX-647644643	AX-647644747	311571692	314054832	2483.14	79
Sample1063	NVI1	AX-647621846	AX-647622067	3497750	5844721	2346.97	70
Sample1063	NVI1	AX-647627040	AX-647627327	69153551	71334018	2180.47	93
Sample1063	NVI1	AX-647641315	AX-647641273	264358237	266350913	1992.68	62
Sample1063	NVI1	AX-647640428	AX-647640853	259779592	260864590	1085	78
Sample1064	NVI1	AX-647629600	AX-647630381	92059676	101713169	9653.49	225
Sample1064	NVI1	AX-647628027	AX-647629063	80352970	88755577	8402.61	252
Sample1064	NVI1	AX-647631558	AX-647632431	112283088	119787613	7504.53	162
Sample1064	NVI1	AX-647623139	AX-647623999	18769936	25277836	6507.9	199
Sample1064	NVI1	AX-647632236	AX-647632960	121489206	127106152	5616.95	149
Sample1064	NVI1	AX-647622136	AX-647622579	6577970	11600620	5022.65	115
Sample1064	NVI1	AX-647624377	AX-647624703	31189672	35896598	4706.93	97
Sample1064	NVI1	AX-647638047	AX-647638560	215754990	220195762	4440.77	128
Sample1064	NVI1	AX-647621661	AX-647621943	535340	4621410	4086.07	83
Sample1064	NVI1	AX-647636374	AX-647636532	191930140	195587287	3657.15	93
Sample1064	NVI1	AX-647638628	AX-647639106	221860036	225428448	3568.41	83
Sample1064	NVI1	AX-647625664	AX-647625873	48718894	52031728	3312.84	105
Sample1064	NVI1	AX-647632991	AX-647633512	127194027	130359844	3165.82	64
Sample1064	NVI1	AX-647639994	AX-647640244	246688516	249589945	2901.43	74
Sample1064	NVI1	AX-647627804	AX-647628057	75027985	77920865	2892.88	71
Sample1064	NVI1	AX-647625223	AX-647625656	45262005	47795994	2533.99	82
Sample1064	NVI1	AX-647641030	AX-647641257	262153892	264144255	1990.36	62
Sample1064	NVI1	AX-647627256	AX-647627538	69700278	71032869	1332.59	80
Sample1064	NVI1	AX-647640853	AX-647640803	260864590	261937194	1072.61	61
Sample1065	NVI1	AX-647629653	AX-647631071	92443130	107881030	15437.9	330
Sample1065	NVI1	AX-647628089	AX-647629239	81387372	90624693	9237.32	279
Sample1065	NVI1	AX-647631558	AX-647632214	112283088	120650315	8367.23	173
Sample1065	NVI1	AX-647632222	AX-647632853	121450094	126599745	5149.65	122
Sample1065	NVI1	AX-647638047	AX-647638560	215754990	220195762	4440.77	128
Sample1065	NVI1	AX-647621751	AX-647622086	1928161	5997361	4069.2	101
Sample1065	NVI1	AX-647625332	AX-647625656	43775078	47795994	4020.92	109
Sample1065	NVI1	AX-647638996	AX-647639510	231218605	235206974	3988.37	94
Sample1065	NVI1	AX-647643560	AX-647643834	296554435	299922245	3367.81	91
Sample1065	NVI1	AX-647642604	AX-647642846	286487443	289449308	2961.87	82
Sample1065	NVI1	AX-647622894	AX-647623186	15780539	18538900	2758.36	69
Sample1065	NVI1	AX-647644106	AX-647644323	307614025	310338486	2724.46	67
Sample1065	NVI1	AX-647640565	AX-647640900	258419407	261039504	2620.1	125
Sample1065	NVI1	AX-647627101	AX-647627142	67391036	69955774	2564.74	64
Sample1065	NVI1	AX-647641530	AX-647641839	266384109	268706319	2322.21	98
Sample1065	NVI1	AX-647641113	AX-647641338	262769081	264886537	2117.46	67
Sample1065	NVI1	AX-647623462	AX-647623763	21762881	23445563	1682.68	75
Sample1065	NVI1	AX-647630947	AX-647631169	108824659	109866158	1041.5	57
Sample1066	NVI1	AX-647629617	AX-647630381	92155414	101713169	9557.76	217
Sample1066	NVI1	AX-647632236	AX-647633480	121489206	129623399	8134.19	207
Sample1066	NVI1	AX-647631558	AX-647632457	112283088	120035805	7752.72	168
Sample1066	NVI1	AX-647628323	AX-647629199	83606688	90256938	6650.25	201
Sample1066	NVI1	AX-647626201	AX-647626887	57235803	63582062	6346.26	150
Sample1066	NVI1	AX-647623298	AX-647624205	20131592	26377361	6245.77	208
Sample1066	NVI1	AX-647642897	AX-647642933	285805417	290995791	5190.38	115
Sample1066	NVI1	AX-647636981	AX-647637409	200459448	205585046	5125.6	181
Sample1066	NVI1	AX-647642098	AX-647642682	278422099	282300583	3878.49	94
Sample1066	NVI1	AX-647627137	AX-647627580	68216075	71943332	3727.26	126
Sample1066	NVI1	AX-647630671	AX-647631364	106018968	109427630	3408.66	94
Sample1066	NVI1	AX-647635618	AX-647635983	183193945	185348383	2154.44	99
Sample1066	NVI1	AX-647635163	AX-647635456	179245370	181161621	1916.25	93
Sample1067	NVI1	AX-647629653	AX-647631071	92443130	107881030	15437.9	330
Sample1067	NVI1	AX-647640565	AX-647641593	258419407	268837979	10418.6	419
Sample1067	NVI1	AX-647632222	AX-647633512	121450094	130359844	8909.75	219
Sample1067	NVI1	AX-647631558	AX-647632214	112283088	120650315	8367.23	173
Sample1067	NVI1	AX-647626738	AX-647627574	63881260	71845412	7964.15	181
Sample1067	NVI1	AX-647625664	AX-647626278	48718894	56506381	7787.49	167
Sample1067	NVI1	AX-647628509	AX-647629258	83107143	90698194	7591.05	227
Sample1067	NVI1	AX-647623087	AX-647623864	17450815	24042047	6591.23	202
Sample1067	NVI1	AX-647642389	AX-647642789	282888209	288520205	5632	121
Sample1067	NVI1	AX-647636981	AX-647637409	200459448	205585046	5125.6	181
Sample1067	NVI1	AX-647635369	AX-647635941	179036914	183995547	4958.63	164
Sample1067	NVI1	AX-647625292	AX-647625656	43156446	47795994	4639.55	116
Sample1067	NVI1	AX-647638047	AX-647638560	215754990	220195762	4440.77	128
Sample1067	NVI1	AX-647624408	AX-647624703	31602490	35896598	4294.11	88
Sample1067	NVI1	AX-647638565	AX-647639106	221222008	225428448	4206.44	102
Sample1067	NVI1	AX-647622145	AX-647622401	6259139	9308344	3049.21	70
Sample1067	NVI1	AX-647626132	AX-647626419	56918951	59605094	2686.14	86
Sample1067	NVI1	AX-647644533	AX-647644779	312273506	314457332	2183.83	60
Sample1067	NVI1	AX-647635952	AX-647635983	184058088	185348383	1290.3	71
Sample1067	NVI1	AX-647630947	AX-647631169	108824659	109866158	1041.5	57
Sample1068	NVI1	AX-647631558	AX-647632214	112283088	120650315	8367.23	173
Sample1068	NVI1	AX-647630280	AX-647630936	100960196	108731625	7771.43	164
Sample1068	NVI1	AX-647626278	AX-647626862	56506381	63349596	6843.22	174
Sample1068	NVI1	AX-647636936	AX-647637409	199414725	205585046	6170.32	195
Sample1068	NVI1	AX-647632222	AX-647632853	121450094	126599745	5149.65	122
Sample1068	NVI1	AX-647636374	AX-647636870	191930140	197031800	5101.66	138
Sample1068	NVI1	AX-647624384	AX-647624703	31222142	35896598	4674.46	94
Sample1068	NVI1	AX-647628338	AX-647628569	81385224	85868988	4483.77	126
Sample1068	NVI1	AX-647623310	AX-647623939	20590848	25072385	4481.54	139
Sample1068	NVI1	AX-647638047	AX-647638560	215754990	220195762	4440.77	128
Sample1068	NVI1	AX-647641145	AX-647641606	263388096	266831127	3443.03	141
Sample1068	NVI1	AX-647625201	AX-647625656	44721235	47795994	3074.76	88
Sample1068	NVI1	AX-647639994	AX-647640244	246688516	249589945	2901.43	74
Sample1068	NVI1	AX-647627994	AX-647628256	77418196	80230094	2811.9	61
Sample1068	NVI1	AX-647642659	AX-647643174	287259915	290025943	2766.03	69
Sample1068	NVI1	AX-647627330	AX-647627580	69908673	71943332	2034.66	71
Sample1068	NVI1	AX-647644667	AX-647644704	311680774	313698089	2017.32	62
Sample1068	NVI1	AX-647629210	AX-647629454	90287460	92276767	1989.31	58
Sample1068	NVI1	AX-647640603	AX-647640853	259059316	260864590	1805.28	91
Sample1069	NVI1	AX-647629770	AX-647631169	94075403	109866158	15790.8	371
Sample1069	NVI1	AX-647626920	AX-647627580	63883916	71943332	8059.42	182
Sample1069	NVI1	AX-647625664	AX-647626246	48718894	56194592	7475.7	161
Sample1069	NVI1	AX-647628273	AX-647629239	83166644	90624693	7458.05	224
Sample1069	NVI1	AX-647626278	AX-647626862	56506381	63349596	6843.22	174
Sample1069	NVI1	AX-647624997	AX-647625656	41199408	47795994	6596.59	145
Sample1069	NVI1	AX-647642953	AX-647643414	291760617	298053362	6292.75	131
Sample1069	NVI1	AX-647643843	AX-647644069	300451473	306727573	6276.1	143
Sample1069	NVI1	AX-647622551	AX-647623027	11227334	16368166	5140.83	136
Sample1069	NVI1	AX-647623087	AX-647623475	17450815	21972367	4521.55	118
Sample1069	NVI1	AX-647638047	AX-647638560	215754990	220195762	4440.77	128
Sample1069	NVI1	AX-647623506	AX-647624253	22279499	26496451	4216.95	178
Sample1069	NVI1	AX-647636374	AX-647636532	191930140	195587287	3657.15	93
Sample1069	NVI1	AX-647632870	AX-647633512	126748984	130359844	3610.86	95
Sample1069	NVI1	AX-647641145	AX-647641524	263388096	266374077	2985.98	118
Sample1069	NVI1	AX-647639994	AX-647640244	246688516	249589945	2901.43	74
Sample1069	NVI1	AX-647640578	AX-647640853	258666012	260864590	2198.58	98
Sample1069	NVI1	AX-647644667	AX-647644704	311680774	313698089	2017.32	62
Sample107	NVI1	AX-647629722	AX-647631163	93516957	108804817	15287.9	327
Sample107	NVI1	AX-647631558	AX-647632214	112283088	120650315	8367.23	173
Sample107	NVI1	AX-647642870	AX-647643341	285443318	293029386	7586.07	154
Sample107	NVI1	AX-647628582	AX-647629704	86014281	93241731	7227.45	222
Sample107	NVI1	AX-647623162	AX-647623878	18238297	24323455	6085.16	179
Sample107	NVI1	AX-647632222	AX-647633106	121450094	126589303	5139.21	120
Sample107	NVI1	AX-647625000	AX-647625329	41293631	46179266	4885.64	99
Sample107	NVI1	AX-647638047	AX-647638560	215754990	220195762	4440.77	128
Sample107	NVI1	AX-647642323	AX-647642673	277681144	282031840	4350.7	109
Sample107	NVI1	AX-647643242	AX-647643834	295845624	299922245	4076.62	102
Sample107	NVI1	AX-647635346	AX-647635843	179002269	182709292	3707.02	141
Sample107	NVI1	AX-647636374	AX-647636532	191930140	195587287	3657.15	93
Sample107	NVI1	AX-647639994	AX-647640244	246688516	249589945	2901.43	74
Sample107	NVI1	AX-647622807	AX-647623034	13816631	16595939	2779.31	63
Sample107	NVI1	AX-647643843	AX-647643818	300451473	303152007	2700.53	64
Sample107	NVI1	AX-647641315	AX-647641606	264358237	266831127	2472.89	90
Sample107	NVI1	AX-647635618	AX-647635983	183193945	185348383	2154.44	99
Sample107	NVI1	AX-647641383	AX-647641837	266999476	268631729	1632.25	70
Sample107	NVI1	AX-647640409	AX-647640853	259715042	260864590	1149.55	84
Sample1070	NVI1	AX-647627378	AX-647628995	72553575	86868115	14314.5	333
Sample1070	NVI1	AX-647626573	AX-647627580	59600673	71943332	12342.7	278
Sample1070	NVI1	AX-647640565	AX-647641593	258419407	268837979	10418.6	419
Sample1070	NVI1	AX-647624992	AX-647625656	38723876	47795994	9072.12	190
Sample1070	NVI1	AX-647631558	AX-647632208	112283088	120576110	8293.02	172
Sample1070	NVI1	AX-647632752	AX-647633512	122462045	130359844	7897.8	168
Sample1070	NVI1	AX-647635269	AX-647635983	177884616	185348383	7463.77	260
Sample1070	NVI1	AX-647630137	AX-647630583	98890956	105195217	6304.26	147
Sample1070	NVI1	AX-647636936	AX-647637409	199414725	205585046	6170.32	195
Sample1070	NVI1	AX-647629527	AX-647630019	91418500	97493785	6075.29	146
Sample1070	NVI1	AX-647622139	AX-647622579	6219807	11600620	5380.81	122
Sample1070	NVI1	AX-647623004	AX-647623423	16156168	21415081	5258.91	121
Sample1070	NVI1	AX-647636374	AX-647636870	191930140	197031800	5101.66	138
Sample1070	NVI1	AX-647638047	AX-647638560	215754990	220195762	4440.77	128
Sample1070	NVI1	AX-647638565	AX-647639106	221222008	225428448	4206.44	102
Sample1070	NVI1	AX-647642093	AX-647642673	278011180	282031840	4020.66	95
Sample1070	NVI1	AX-647644076	AX-647644094	303743654	307372024	3628.37	75
Sample1070	NVI1	AX-647639994	AX-647640244	246688516	249589945	2901.43	74
Sample1070	NVI1	AX-647643843	AX-647643826	300451473	303300377	2848.91	67
Sample1071	NVI1	AX-647629287	AX-647630936	89004364	108731625	19727.3	437
Sample1071	NVI1	AX-647643843	AX-647644408	300451473	308247566	7796.09	177
Sample1071	NVI1	AX-647626278	AX-647626862	56506381	63349596	6843.22	174
Sample1071	NVI1	AX-647641530	AX-647642113	266384109	272591487	6207.38	170
Sample1071	NVI1	AX-647623152	AX-647623878	18952749	24323455	5370.71	163
Sample1071	NVI1	AX-647638047	AX-647638560	215754990	220195762	4440.77	128
Sample1071	NVI1	AX-647622218	AX-647622600	7607604	11936153	4328.55	103
Sample1071	NVI1	AX-647643513	AX-647643834	295795011	299922245	4127.23	103
Sample1071	NVI1	AX-647642870	AX-647642846	285443318	289449308	4005.99	95
Sample1071	NVI1	AX-647638996	AX-647639510	231218605	235206974	3988.37	94
Sample1071	NVI1	AX-647640864	AX-647641511	262556623	266361174	3804.55	133
Sample1071	NVI1	AX-647636374	AX-647636532	191930140	195587287	3657.15	93
Sample1071	NVI1	AX-647632870	AX-647633512	126748984	130359844	3610.86	95
Sample1071	NVI1	AX-647640565	AX-647641018	258419407	262009875	3590.47	165
Sample1071	NVI1	AX-647625201	AX-647625656	44721235	47795994	3074.76	88
Sample1071	NVI1	AX-647639994	AX-647640244	246688516	249589945	2901.43	74
Sample1071	NVI1	AX-647627994	AX-647628256	77418196	80230094	2811.9	61
Sample1071	NVI1	AX-647628543	AX-647628794	83380102	85862298	2482.2	61
Sample1071	NVI1	AX-647622734	AX-647622960	13397340	15799456	2402.12	65
Sample1071	NVI1	AX-647642192	AX-647642682	280084117	282300583	2216.47	66
Sample1071	NVI1	AX-647627330	AX-647627580	69908673	71943332	2034.66	71
Sample1071	NVI1	AX-647632222	AX-647632823	121450094	122925075	1474.98	64
Sample1072	NVI1	AX-647629696	AX-647630583	93141365	105195217	12053.9	273
Sample1072	NVI1	AX-647625664	AX-647626592	48718894	59688133	10969.2	264
Sample1072	NVI1	AX-647640565	AX-647641593	258419407	268837979	10418.6	419
Sample1072	NVI1	AX-647628363	AX-647629239	84209044	90624693	6415.65	205
Sample1072	NVI1	AX-647636936	AX-647637409	199414725	205585046	6170.32	195
Sample1072	NVI1	AX-647635339	AX-647635983	180272132	185348383	5076.25	176
Sample1072	NVI1	AX-647633044	AX-647633480	124954567	129623399	4668.83	102
Sample1072	NVI1	AX-647623416	AX-647624253	21994161	26496451	4502.29	187
Sample1072	NVI1	AX-647638047	AX-647638560	215754990	220195762	4440.77	128
Sample1072	NVI1	AX-647643411	AX-647643698	294407051	298682884	4275.83	94
Sample1072	NVI1	AX-647638565	AX-647639106	221222008	225428448	4206.44	102
Sample1072	NVI1	AX-647623079	AX-647623320	17186718	20770371	3583.65	91
Sample1072	NVI1	AX-647621749	AX-647622013	1924889	5393724	3468.84	84
Sample1072	NVI1	AX-647625201	AX-647625656	44721235	47795994	3074.76	88
Sample1072	NVI1	AX-647642104	AX-647642632	278501773	281523257	3021.49	76
Sample1072	NVI1	AX-647639994	AX-647640244	246688516	249589945	2901.43	74
Sample1072	NVI1	AX-647636588	AX-647636870	194507417	197031800	2524.38	85
Sample1072	NVI1	AX-647644667	AX-647644747	311680774	314054832	2374.06	73
Sample1073	NVI1	AX-647640565	AX-647642113	258419407	272591487	14172.1	489
Sample1073	NVI1	AX-647624882	AX-647625656	36739843	47795994	11056.2	225
Sample1073	NVI1	AX-647630174	AX-647631169	99174550	109866158	10691.6	257
Sample1073	NVI1	AX-647626201	AX-647626863	57235803	66333152	9097.35	195
Sample1073	NVI1	AX-647631558	AX-647632208	112283088	120576110	8293.02	172
Sample1073	NVI1	AX-647642953	AX-647643834	291760617	299922245	8161.63	183
Sample1073	NVI1	AX-647632752	AX-647633512	122462045	130359844	7897.8	168
Sample1073	NVI1	AX-647628443	AX-647629367	82565603	90179795	7614.19	230
Sample1073	NVI1	AX-647635269	AX-647635983	177884616	185348383	7463.77	260
Sample1073	NVI1	AX-647636936	AX-647637409	199414725	205585046	6170.32	195
Sample1073	NVI1	AX-647636374	AX-647636870	191930140	197031800	5101.66	138
Sample1073	NVI1	AX-647627406	AX-647628057	73201297	77920865	4719.57	97
Sample1073	NVI1	AX-647629696	AX-647630002	93141365	96725297	3583.93	91
Sample1073	NVI1	AX-647643843	AX-647644089	300451473	304017880	3566.41	80
Sample1073	NVI1	AX-647622343	AX-647622600	8503915	11936153	3432.24	86
Sample1073	NVI1	AX-647639994	AX-647640244	246688516	249589945	2901.43	74
Sample1073	NVI1	AX-647623847	AX-647624253	23784543	26496451	2711.91	107
Sample1073	NVI1	AX-647639275	AX-647639510	232618239	235206974	2588.74	73
Sample1073	NVI1	AX-647625664	AX-647625977	48718894	51228672	2509.78	83
Sample1073	NVI1	AX-647623343	AX-647623642	21198905	22876526	1677.62	66
Sample1073	NVI1	AX-647627297	AX-647627327	69891745	71334018	1442.27	73
Sample1074	NVI1	AX-647628509	AX-647629306	83107143	91046549	7939.41	235
Sample1074	NVI1	AX-647635086	AX-647635983	178702596	185348383	6645.79	249
Sample1074	NVI1	AX-647642389	AX-647642789	282888209	288520205	5632	121
Sample1074	NVI1	AX-647632222	AX-647632853	121450094	126599745	5149.65	122
Sample1074	NVI1	AX-647636374	AX-647636870	191930140	197031800	5101.66	138
Sample1074	NVI1	AX-647630143	AX-647630455	98904897	102562320	3657.42	80
Sample1074	NVI1	AX-647622725	AX-647622983	13365363	16752230	3386.87	88
Sample1074	NVI1	AX-647631558	AX-647631977	112283088	115429670	3146.58	83
Sample1074	NVI1	AX-647639024	AX-647639488	232483086	234921000	2437.91	74
Sample1074	NVI1	AX-647641030	AX-647641065	262153892	264280996	2127.11	71
Sample1074	NVI1	AX-647630501	AX-647630583	103147622	105195217	2047.6	59
Sample1074	NVI1	AX-647632123	AX-647632214	118648765	120650315	2001.55	66
Sample1074	NVI1	AX-647636943	AX-647637454	201981521	203725121	1743.6	98
Sample1074	NVI1	AX-647627167	AX-647627371	68504695	70151589	1646.89	61
Sample1074	NVI1	AX-647627861	AX-647628064	76354904	77951882	1596.98	59
Sample1075	NVI1	AX-647628509	AX-647629352	83107143	90037805	6930.66	205
Sample1075	NVI1	AX-647629527	AX-647629854	91418500	97606975	6188.48	147
Sample1075	NVI1	AX-647636936	AX-647637409	199414725	205585046	6170.32	195
Sample1075	NVI1	AX-647632222	AX-647632853	121450094	126599745	5149.65	122
Sample1075	NVI1	AX-647636374	AX-647636870	191930140	197031800	5101.66	138
Sample1075	NVI1	AX-647635719	AX-647635983	181259244	185348383	4089.14	131
Sample1075	NVI1	AX-647630143	AX-647630455	98904897	102562320	3657.42	80
Sample1075	NVI1	AX-647622725	AX-647622983	13365363	16752230	3386.87	88
Sample1075	NVI1	AX-647635269	AX-647635693	177884616	181146917	3262.3	120
Sample1075	NVI1	AX-647631558	AX-647631977	112283088	115429670	3146.58	83
Sample1075	NVI1	AX-647640723	AX-647640983	261159764	263635946	2476.18	85
Sample1075	NVI1	AX-647639026	AX-647639494	232489304	234947216	2457.91	77
Sample1075	NVI1	AX-647630501	AX-647630583	103147622	105195217	2047.6	59
Sample1075	NVI1	AX-647632123	AX-647632214	118648765	120650315	2001.55	66
Sample1075	NVI1	AX-647642192	AX-647642673	280084117	282031840	1947.72	64
Sample1075	NVI1	AX-647627167	AX-647627371	68504695	70151589	1646.89	61
Sample1075	NVI1	AX-647627861	AX-647628064	76354904	77951882	1596.98	59
Sample1075	NVI1	AX-647641429	AX-647641401	265565692	267078029	1512.34	62
Sample1076	NVI1	AX-647629653	AX-647631071	92443130	107881030	15437.9	330
Sample1076	NVI1	AX-647632502	AX-647633512	121542148	130359844	8817.7	216
Sample1076	NVI1	AX-647631558	AX-647632208	112283088	120576110	8293.02	172
Sample1076	NVI1	AX-647636936	AX-647637409	199414725	205585046	6170.32	195
Sample1076	NVI1	AX-647635044	AX-647635693	175196609	181146917	5950.31	168
Sample1076	NVI1	AX-647628349	AX-647629108	81684904	87216168	5531.27	201
Sample1076	NVI1	AX-647636374	AX-647636870	191930140	197031800	5101.66	138
Sample1076	NVI1	AX-647625664	AX-647625896	48718894	53086476	4367.58	111
Sample1076	NVI1	AX-647626141	AX-647626418	54373952	57971294	3597.34	87
Sample1076	NVI1	AX-647639024	AX-647639510	232483086	235206974	2723.89	82
Sample1076	NVI1	AX-647635618	AX-647635983	183193945	185348383	2154.44	99
Sample1076	NVI1	AX-647642192	AX-647642673	280084117	282031840	1947.72	64
Sample1076	NVI1	AX-647640379	AX-647640809	259059843	260457584	1397.74	72
Sample1076	NVI1	AX-647640825	AX-647641030	260783650	262153892	1370.24	79
Sample1076	NVI1	AX-647630947	AX-647631169	108824659	109866158	1041.5	57
Sample1077	NVI1	AX-647635086	AX-647635983	178702596	185348383	6645.79	249
Sample1077	NVI1	AX-647628569	AX-647629306	85868988	91046549	5177.56	164
Sample1077	NVI1	AX-647632222	AX-647632853	121450094	126599745	5149.65	122
Sample1077	NVI1	AX-647636374	AX-647636870	191930140	197031800	5101.66	138
Sample1077	NVI1	AX-647625664	AX-647625896	48718894	53086476	4367.58	111
Sample1077	NVI1	AX-647630143	AX-647630455	98904897	102562320	3657.42	80
Sample1077	NVI1	AX-647641984	AX-647642199	276697147	280106855	3409.71	74
Sample1077	NVI1	AX-647622725	AX-647622983	13365363	16752230	3386.87	88
Sample1077	NVI1	AX-647631558	AX-647631977	112283088	115429670	3146.58	83
Sample1077	NVI1	AX-647639024	AX-647639488	232483086	234921000	2437.91	74
Sample1077	NVI1	AX-647641030	AX-647641065	262153892	264280996	2127.11	71
Sample1077	NVI1	AX-647630501	AX-647630583	103147622	105195217	2047.6	59
Sample1077	NVI1	AX-647632123	AX-647632214	118648765	120650315	2001.55	66
Sample1077	NVI1	AX-647636943	AX-647637454	201981521	203725121	1743.6	98
Sample1077	NVI1	AX-647627167	AX-647627371	68504695	70151589	1646.89	61
Sample1077	NVI1	AX-647627861	AX-647628064	76354904	77951882	1596.98	59
Sample1078	NVI1	AX-647634953	AX-647635983	174395015	185348383	10953.4	331
Sample1078	NVI1	AX-647631558	AX-647632457	112283088	120035805	7752.72	168
Sample1078	NVI1	AX-647642186	AX-647642673	275265100	282031840	6766.74	147
Sample1078	NVI1	AX-647636936	AX-647637409	199414725	205585046	6170.32	195
Sample1078	NVI1	AX-647636374	AX-647636870	191930140	197031800	5101.66	138
Sample1078	NVI1	AX-647632502	AX-647632853	121542148	126599745	5057.6	119
Sample1078	NVI1	AX-647638047	AX-647638560	215754990	220195762	4440.77	128
Sample1078	NVI1	AX-647629462	AX-647630002	92374757	96725297	4350.54	108
Sample1078	NVI1	AX-647629848	AX-647630381	97493606	101713169	4219.56	99
Sample1078	NVI1	AX-647638565	AX-647639106	221222008	225428448	4206.44	102
Sample1078	NVI1	AX-647638996	AX-647639510	231218605	235206974	3988.37	94
Sample1078	NVI1	AX-647640379	AX-647641052	259059843	262329752	3269.91	161
Sample1078	NVI1	AX-647628543	AX-647628735	83380102	86619048	3238.95	100
Sample1078	NVI1	AX-647641401	AX-647641643	267078029	269593095	2515.07	77
Sample1078	NVI1	AX-647630745	AX-647631364	107065132	109427630	2362.5	82
Sample1079	NVI1	AX-647624882	AX-647625656	36739843	47795994	11056.2	225
Sample1079	NVI1	AX-647629698	AX-647630177	93193961	99193422	5999.46	136
Sample1079	NVI1	AX-647624295	AX-647624703	29925405	35896598	5971.19	123
Sample1079	NVI1	AX-647636374	AX-647636870	191930140	197031800	5101.66	138
Sample1079	NVI1	AX-647626445	AX-647626845	58172266	63234864	5062.6	114
Sample1079	NVI1	AX-647622174	AX-647622556	6634212	11287150	4652.94	98
Sample1079	NVI1	AX-647638047	AX-647638560	215754990	220195762	4440.77	128
Sample1079	NVI1	AX-647626111	AX-647626415	53778280	57960962	4182.68	93
Sample1079	NVI1	AX-647628509	AX-647629122	83107143	87270569	4163.43	155
Sample1079	NVI1	AX-647635719	AX-647635983	181259244	185348383	4089.14	131
Sample1079	NVI1	AX-647625664	AX-647625885	48718894	52429919	3711.03	108
Sample1079	NVI1	AX-647632896	AX-647633512	126835205	130359844	3524.64	90
Sample1079	NVI1	AX-647638565	AX-647638839	221222008	224083999	2861.99	64
Sample1079	NVI1	AX-647622886	AX-647623051	14805175	17638445	2833.27	60
Sample1079	NVI1	AX-647639024	AX-647639510	232483086	235206974	2723.89	82
Sample1079	NVI1	AX-647644509	AX-647644774	309935904	312328655	2392.75	65
Sample1079	NVI1	AX-647635346	AX-647635456	179002269	181161621	2159.35	109
Sample1079	NVI1	AX-647623493	AX-647623878	22247483	24323455	2075.97	83
Sample1079	NVI1	AX-647632123	AX-647632214	118648765	120650315	2001.55	66
Sample1079	NVI1	AX-647640565	AX-647640796	258419407	260342552	1923.15	80
Sample1079	NVI1	AX-647640825	AX-647641030	260783650	262153892	1370.24	79
Sample1079	NVI1	AX-647637182	AX-647637454	202586261	203725121	1138.86	84
Sample108	NVI1	AX-647629800	AX-647631169	94274550	109866158	15591.6	361
Sample108	NVI1	AX-647631558	AX-647632208	112283088	120576110	8293.02	172
Sample108	NVI1	AX-647623004	AX-647623694	16156168	23110352	6954.19	191
Sample108	NVI1	AX-647629144	AX-647629788	87640605	94220638	6580.03	161
Sample108	NVI1	AX-647636936	AX-647637409	199414725	205585046	6170.32	195
Sample108	NVI1	AX-647641967	AX-647642673	276282513	282031840	5749.33	138
Sample108	NVI1	AX-647634953	AX-647635526	174395015	180016721	5621.71	138
Sample108	NVI1	AX-647632502	AX-647632853	121542148	126599745	5057.6	119
Sample108	NVI1	AX-647628338	AX-647628569	81385224	85868988	4483.77	126
Sample108	NVI1	AX-647638047	AX-647638560	215754990	220195762	4440.77	128
Sample108	NVI1	AX-647638565	AX-647639106	221222008	225428448	4206.44	102
Sample108	NVI1	AX-647638996	AX-647639510	231218605	235206974	3988.37	94
Sample108	NVI1	AX-647644350	AX-647644682	307791991	311771362	3979.37	95
Sample108	NVI1	AX-647636374	AX-647636532	191930140	195587287	3657.15	93
Sample108	NVI1	AX-647626436	AX-647626862	59731053	63349596	3618.54	75
Sample108	NVI1	AX-647625201	AX-647625656	44721235	47795994	3074.76	88
Sample108	NVI1	AX-647641145	AX-647641524	263388096	266374077	2985.98	118
Sample108	NVI1	AX-647639994	AX-647640244	246688516	249589945	2901.43	74
Sample108	NVI1	AX-647627994	AX-647628256	77418196	80230094	2811.9	61
Sample108	NVI1	AX-647622023	AX-647622274	5441253	8159077	2717.82	58
Sample108	NVI1	AX-647622734	AX-647622939	13397340	16076087	2678.75	72
Sample108	NVI1	AX-647640578	AX-647640853	258666012	260864590	2198.58	98
Sample108	NVI1	AX-647627330	AX-647627580	69908673	71943332	2034.66	71
Sample108	NVI1	AX-647641407	AX-647641593	267110904	268837979	1727.08	65
Sample1080	NVI1	AX-647626144	AX-647626870	56984450	66614582	9630.13	216
Sample1080	NVI1	AX-647632222	AX-647633512	121450094	130359844	8909.75	219
Sample1080	NVI1	AX-647631558	AX-647632214	112283088	120650315	8367.23	173
Sample1080	NVI1	AX-647636936	AX-647637409	199414725	205585046	6170.32	195
Sample1080	NVI1	AX-647625865	AX-647626122	50815931	56752625	5936.69	124
Sample1080	NVI1	AX-647625198	AX-647625656	41888895	47795994	5907.1	142
Sample1080	NVI1	AX-647635044	AX-647635684	175196609	181078620	5882.01	164
Sample1080	NVI1	AX-647630433	AX-647631052	102463551	107714201	5250.65	113
Sample1080	NVI1	AX-647622174	AX-647622558	6634212	11305576	4671.36	99
Sample1080	NVI1	AX-647638047	AX-647638560	215754990	220195762	4440.77	128
Sample1080	NVI1	AX-647638565	AX-647639106	221222008	225428448	4206.44	102
Sample1080	NVI1	AX-647635719	AX-647635983	181259244	185348383	4089.14	131
Sample1080	NVI1	AX-647624437	AX-647624703	31902590	35896598	3994.01	80
Sample1080	NVI1	AX-647623506	AX-647624055	22279499	25872897	3593.4	149
Sample1080	NVI1	AX-647622725	AX-647622983	13365363	16752230	3386.87	88
Sample1080	NVI1	AX-647636374	AX-647636479	191930140	194882992	2952.85	77
Sample1080	NVI1	AX-647642885	AX-647642783	285592741	288458687	2865.95	67
Sample1080	NVI1	AX-647639024	AX-647639510	232483086	235206974	2723.89	82
Sample1080	NVI1	AX-647640565	AX-647640792	258419407	260338900	1919.49	79
Sample1080	NVI1	AX-647628569	AX-647629144	85868988	87640605	1771.62	90
Sample1080	NVI1	AX-647627228	AX-647627263	69157864	70699120	1541.26	74
Sample1080	NVI1	AX-647640825	AX-647641030	260783650	262153892	1370.24	79
Sample1080	NVI1	AX-647630947	AX-647631169	108824659	109866158	1041.5	57
Sample1081	NVI1	AX-647626201	AX-647627580	57235803	71943332	14707.5	341
Sample1081	NVI1	AX-647629696	AX-647630381	93141365	101713169	8571.81	195
Sample1081	NVI1	AX-647624892	AX-647625656	39810400	47795994	7985.6	175
Sample1081	NVI1	AX-647631558	AX-647632457	112283088	120035805	7752.72	168
Sample1081	NVI1	AX-647625664	AX-647626221	48718894	55148871	6429.98	155
Sample1081	NVI1	AX-647636936	AX-647637409	199414725	205585046	6170.32	195
Sample1081	NVI1	AX-647635044	AX-647635693	175196609	181146917	5950.31	168
Sample1081	NVI1	AX-647632236	AX-647632853	121489206	126599745	5110.54	121
Sample1081	NVI1	AX-647636374	AX-647636870	191930140	197031800	5101.66	138
Sample1081	NVI1	AX-647622174	AX-647622558	6634212	11305576	4671.36	99
Sample1081	NVI1	AX-647624387	AX-647624703	31292769	35896598	4603.83	93
Sample1081	NVI1	AX-647623506	AX-647624253	22279499	26496451	4216.95	178
Sample1081	NVI1	AX-647628837	AX-647629194	86107111	90236458	4129.35	135
Sample1081	NVI1	AX-647622725	AX-647622983	13365363	16752230	3386.87	88
Sample1081	NVI1	AX-647642885	AX-647642783	285592741	288458687	2865.95	67
Sample1081	NVI1	AX-647639024	AX-647639510	232483086	235206974	2723.89	82
Sample1081	NVI1	AX-647628323	AX-647628802	83606688	85981204	2374.52	60
Sample1081	NVI1	AX-647642464	AX-647642682	280017531	282300583	2283.05	67
Sample1081	NVI1	AX-647644006	AX-647643953	302855235	305126442	2271.21	63
Sample1081	NVI1	AX-647635618	AX-647635983	183193945	185348383	2154.44	99
Sample1081	NVI1	AX-647627861	AX-647628057	76354904	77920865	1565.96	57
Sample1081	NVI1	AX-647640825	AX-647641030	260783650	262153892	1370.24	79
Sample1082	NVI1	AX-647629063	AX-647630187	88755577	101613675	12858.1	300
Sample1082	NVI1	AX-647626762	AX-647627580	62344820	71943332	9598.51	229
Sample1082	NVI1	AX-647630389	AX-647631169	101825101	109866158	8041.06	196
Sample1082	NVI1	AX-647632752	AX-647633512	122462045	130359844	7897.8	168
Sample1082	NVI1	AX-647644056	AX-647644904	306576039	313625895	7049.86	168
Sample1082	NVI1	AX-647628439	AX-647629019	82520508	88155398	5634.89	203
Sample1082	NVI1	AX-647621676	AX-647622057	789160	5460650	4671.49	103
Sample1082	NVI1	AX-647638047	AX-647638560	215754990	220195762	4440.77	128
Sample1082	NVI1	AX-647641821	AX-647642113	268594555	272591487	3996.93	80
Sample1082	NVI1	AX-647642323	AX-647642632	277681144	281523257	3842.11	96
Sample1082	NVI1	AX-647638996	AX-647639226	231218605	234308312	3089.71	77
Sample1082	NVI1	AX-647643843	AX-647644042	300451473	303214449	2762.98	65
Sample1082	NVI1	AX-647636382	AX-647636870	194367444	197031800	2664.36	90
Sample1082	NVI1	AX-647622841	AX-647622999	14247990	16862057	2614.07	60
Sample1082	NVI1	AX-647637034	AX-647637276	201403617	203866353	2462.74	127
Sample1082	NVI1	AX-647623297	AX-647623479	19623847	21998613	2374.77	60
Sample1082	NVI1	AX-647635831	AX-647635848	182307583	184499381	2191.8	62
Sample1082	NVI1	AX-647640943	AX-647640964	261248341	263424698	2176.36	76
Sample1082	NVI1	AX-647635369	AX-647635456	179036914	181161621	2124.71	102
Sample1082	NVI1	AX-647626253	AX-647626268	56457620	58159745	1702.13	57
Sample1083	NVI1	AX-647629529	AX-647631169	91455842	109866158	18410.3	439
Sample1083	NVI1	AX-647642389	AX-647642933	282888209	290995791	8107.58	169
Sample1083	NVI1	AX-647625664	AX-647626122	48718894	56752625	8033.73	172
Sample1083	NVI1	AX-647633041	AX-647633512	124771388	130359844	5588.46	114
Sample1083	NVI1	AX-647627826	AX-647628263	78100328	83099728	4999.4	106
Sample1083	NVI1	AX-647638047	AX-647638560	215754990	220195762	4440.77	128
Sample1083	NVI1	AX-647638565	AX-647639106	221222008	225428448	4206.44	102
Sample1083	NVI1	AX-647644098	AX-647644638	307424711	311526805	4102.1	90
Sample1083	NVI1	AX-647625359	AX-647625656	43898203	47795994	3897.79	99
Sample1083	NVI1	AX-647636374	AX-647636532	191930140	195587287	3657.15	93
Sample1083	NVI1	AX-647628927	AX-647629324	87647200	91137980	3490.78	79
Sample1083	NVI1	AX-647626458	AX-647626829	60128144	62990440	2862.3	59
Sample1083	NVI1	AX-647624754	AX-647624989	38213705	41053341	2839.64	63
Sample1083	NVI1	AX-647623152	AX-647623365	18952749	21484066	2531.32	60
Sample1083	NVI1	AX-647641315	AX-647641273	264358237	266350913	1992.68	62
Sample1083	NVI1	AX-647641602	AX-647641766	266753235	267939029	1185.8	57
Sample1083	NVI1	AX-647640428	AX-647640853	259779592	260864590	1085	78
Sample1084	NVI1	AX-647626731	AX-647627580	62083288	71943332	9860.05	238
Sample1084	NVI1	AX-647642931	AX-647643834	290987697	299922245	8934.55	189
Sample1084	NVI1	AX-647628461	AX-647629367	82683891	90179795	7495.9	224
Sample1084	NVI1	AX-647630041	AX-647630583	98020337	105195217	7174.88	169
Sample1084	NVI1	AX-647643843	AX-647644307	300451473	307013632	6562.16	148
Sample1084	NVI1	AX-647636936	AX-647637409	199414725	205585046	6170.32	195
Sample1084	NVI1	AX-647623407	AX-647624253	21058768	26496451	5437.68	210
Sample1084	NVI1	AX-647636374	AX-647636870	191930140	197031800	5101.66	138
Sample1084	NVI1	AX-647635358	AX-647635983	180615148	185348383	4733.24	172
Sample1084	NVI1	AX-647626201	AX-647626541	57235803	61916206	4680.4	98
Sample1084	NVI1	AX-647633044	AX-647633480	124954567	129623399	4668.83	102
Sample1084	NVI1	AX-647638047	AX-647638560	215754990	220195762	4440.77	128
Sample1084	NVI1	AX-647625200	AX-647625329	41889361	46179266	4289.91	96
Sample1084	NVI1	AX-647642607	AX-647643223	286495843	290751136	4255.29	103
Sample1084	NVI1	AX-647638565	AX-647639106	221222008	225428448	4206.44	102
Sample1084	NVI1	AX-647644638	AX-647644768	311526805	314399654	2872.85	85
Sample1084	NVI1	AX-647622626	AX-647622886	12360096	14805175	2445.08	63
Sample1084	NVI1	AX-647641315	AX-647641273	264358237	266350913	1992.68	62
Sample1084	NVI1	AX-647629210	AX-647629454	90287460	92276767	1989.31	58
Sample1084	NVI1	AX-647641602	AX-647641768	266753235	267945743	1192.51	58
Sample1084	NVI1	AX-647640428	AX-647640853	259779592	260864590	1085	78
Sample1085	NVI1	AX-647629287	AX-647631163	89004364	108804817	19800.5	439
Sample1085	NVI1	AX-647640565	AX-647641837	258419407	268631729	10212.3	416
Sample1085	NVI1	AX-647642941	AX-647643834	291249365	299922245	8672.88	186
Sample1085	NVI1	AX-647623162	AX-647624253	18238297	26496451	8258.16	278
Sample1085	NVI1	AX-647626148	AX-647626862	57001202	63349596	6348.4	162
Sample1085	NVI1	AX-647641967	AX-647642673	276282513	282031840	5749.33	138
Sample1085	NVI1	AX-647625292	AX-647625656	43156446	47795994	4639.55	116
Sample1085	NVI1	AX-647643843	AX-647643940	300451473	304970593	4519.12	106
Sample1085	NVI1	AX-647638047	AX-647638560	215754990	220195762	4440.77	128
Sample1085	NVI1	AX-647636374	AX-647636530	191930140	195576707	3646.57	92
Sample1085	NVI1	AX-647632870	AX-647633512	126748984	130359844	3610.86	95
Sample1085	NVI1	AX-647622299	AX-647622578	8274576	11598931	3324.36	75
Sample1085	NVI1	AX-647627994	AX-647628256	77418196	80230094	2811.9	61
Sample1085	NVI1	AX-647625664	AX-647625981	48718894	51244728	2525.84	85
Sample1085	NVI1	AX-647628543	AX-647628794	83380102	85862298	2482.2	61
Sample1085	NVI1	AX-647639275	AX-647639488	232618239	234921000	2302.76	65
Sample1085	NVI1	AX-647627330	AX-647627580	69908673	71943332	2034.66	71
Sample1085	NVI1	AX-647632222	AX-647632823	121450094	122925075	1474.98	64
Sample1086	NVI1	AX-647629696	AX-647630776	93141365	104922831	11781.5	270
Sample1086	NVI1	AX-647625664	AX-647626122	48718894	56752625	8033.73	172
Sample1086	NVI1	AX-647641526	AX-647642113	266376437	272591487	6215.05	171
Sample1086	NVI1	AX-647625198	AX-647625656	41888895	47795994	5907.1	142
Sample1086	NVI1	AX-647623411	AX-647624253	21274071	26496451	5222.38	208
Sample1086	NVI1	AX-647633044	AX-647633491	124954567	129822912	4868.35	106
Sample1086	NVI1	AX-647638047	AX-647638560	215754990	220195762	4440.77	128
Sample1086	NVI1	AX-647644098	AX-647644638	307424711	311526805	4102.1	90
Sample1086	NVI1	AX-647640864	AX-647641511	262556623	266361174	3804.55	133
Sample1086	NVI1	AX-647636374	AX-647636532	191930140	195587287	3657.15	93
Sample1086	NVI1	AX-647640565	AX-647641018	258419407	262009875	3590.47	165
Sample1086	NVI1	AX-647622665	AX-647622926	12957403	15506463	2549.06	63
Sample1086	NVI1	AX-647644667	AX-647644897	311680774	313615489	1934.72	58
Sample1087	NVI1	AX-647629770	AX-647631169	94075403	109866158	15790.8	371
Sample1087	NVI1	AX-647642826	AX-647643834	289367248	299922245	10555	224
Sample1087	NVI1	AX-647622317	AX-647622960	8233725	15799456	7565.73	182
Sample1087	NVI1	AX-647626278	AX-647626862	56506381	63349596	6843.22	174
Sample1087	NVI1	AX-647641526	AX-647642113	266376437	272591487	6215.05	171
Sample1087	NVI1	AX-647636936	AX-647637409	199414725	205585046	6170.32	195
Sample1087	NVI1	AX-647636374	AX-647636870	191930140	197031800	5101.66	138
Sample1087	NVI1	AX-647643836	AX-647644408	303625893	308247566	4621.67	108
Sample1087	NVI1	AX-647638047	AX-647638560	215754990	220195762	4440.77	128
Sample1087	NVI1	AX-647638565	AX-647639106	221222008	225428448	4206.44	102
Sample1087	NVI1	AX-647638996	AX-647639510	231218605	235206974	3988.37	94
Sample1087	NVI1	AX-647640864	AX-647641511	262556623	266361174	3804.55	133
Sample1087	NVI1	AX-647632870	AX-647633512	126748984	130359844	3610.86	95
Sample1087	NVI1	AX-647635529	AX-647635983	181971215	185348383	3377.17	118
Sample1087	NVI1	AX-647623152	AX-647623490	18952749	22083961	3131.21	79
Sample1087	NVI1	AX-647640379	AX-647641018	259059843	262009875	2950.03	151
Sample1087	NVI1	AX-647627994	AX-647628256	77418196	80230094	2811.9	61
Sample1087	NVI1	AX-647625213	AX-647625656	45122518	47795994	2673.48	85
Sample1087	NVI1	AX-647628543	AX-647628794	83380102	85862298	2482.2	61
Sample1087	NVI1	AX-647642192	AX-647642682	280084117	282300583	2216.47	66
Sample1087	NVI1	AX-647627330	AX-647627580	69908673	71943332	2034.66	71
Sample1087	NVI1	AX-647632507	AX-647632823	121553249	122925075	1371.83	60
Sample1088	NVI1	AX-647631558	AX-647632214	112283088	120650315	8367.23	173
Sample1088	NVI1	AX-647632222	AX-647633480	121450094	129623399	8173.31	208
Sample1088	NVI1	AX-647626920	AX-647627580	63883916	71943332	8059.42	182
Sample1088	NVI1	AX-647625161	AX-647625656	40557494	47795994	7238.5	152
Sample1088	NVI1	AX-647642607	AX-647643026	286495843	292723536	6227.69	137
Sample1088	NVI1	AX-647626445	AX-647626889	58172266	63584190	5411.93	126
Sample1088	NVI1	AX-647642258	AX-647642379	276714857	282033809	5318.95	132
Sample1088	NVI1	AX-647636374	AX-647636870	191930140	197031800	5101.66	138
Sample1088	NVI1	AX-647629770	AX-647630174	94075403	99174550	5099.15	115
Sample1088	NVI1	AX-647635307	AX-647635923	180090811	185165298	5074.49	164
Sample1088	NVI1	AX-647623377	AX-647624253	21595259	26496451	4901.19	200
Sample1088	NVI1	AX-647636782	AX-647637517	200130048	204988719	4858.67	161
Sample1088	NVI1	AX-647638047	AX-647638560	215754990	220195762	4440.77	128
Sample1088	NVI1	AX-647638565	AX-647639106	221222008	225428448	4206.44	102
Sample1088	NVI1	AX-647630375	AX-647630643	101621717	105634371	4012.66	94
Sample1088	NVI1	AX-647625664	AX-647625885	48718894	52429919	3711.03	108
Sample1088	NVI1	AX-647641308	AX-647641768	264326596	267945743	3619.15	150
Sample1088	NVI1	AX-647644188	AX-647644630	308356121	311382442	3026.32	61
Sample1088	NVI1	AX-647622551	AX-647622760	11227334	13871525	2644.19	76
Sample1088	NVI1	AX-647628439	AX-647628675	82520508	85044444	2523.94	63
Sample1088	NVI1	AX-647640565	AX-647640853	258419407	260864590	2445.18	104
Sample1088	NVI1	AX-647628716	AX-647628995	85262585	86868115	1605.53	69
Sample1089	NVI1	AX-647628443	AX-647629417	82565603	92013259	9447.66	284
Sample1089	NVI1	AX-647636936	AX-647637409	199414725	205585046	6170.32	195
Sample1089	NVI1	AX-647633041	AX-647633512	124771388	130359844	5588.46	114
Sample1089	NVI1	AX-647622551	AX-647623036	11227334	16649088	5421.76	138
Sample1089	NVI1	AX-647636374	AX-647636870	191930140	197031800	5101.66	138
Sample1089	NVI1	AX-647642323	AX-647642682	277681144	282300583	4619.44	111
Sample1089	NVI1	AX-647638047	AX-647638560	215754990	220195762	4440.77	128
Sample1089	NVI1	AX-647638565	AX-647639106	221222008	225428448	4206.44	102
Sample1089	NVI1	AX-647635774	AX-647635983	181946564	185348383	3401.82	119
Sample1089	NVI1	AX-647643843	AX-647644072	300451473	303726901	3275.43	76
Sample1089	NVI1	AX-647623157	AX-647623463	18990738	21778826	2788.09	68
Sample1089	NVI1	AX-647625294	AX-647625482	43234746	45970054	2735.31	61
Sample1089	NVI1	AX-647622145	AX-647622344	6259139	8942697	2683.56	57
Sample1089	NVI1	AX-647644093	AX-647644056	304220760	306576039	2355.28	59
Sample1089	NVI1	AX-647644638	AX-647644704	311526805	313698089	2171.28	69
Sample1089	NVI1	AX-647623506	AX-647623831	22279499	24321931	2042.43	78
Sample1089	NVI1	AX-647632222	AX-647632823	121450094	122925075	1474.98	64
Sample1089	NVI1	AX-647627040	AX-647627421	69153551	70415970	1262.42	58
Sample1089	NVI1	AX-647640428	AX-647640853	259779592	260864590	1085	78
Sample109	NVI1	AX-647629758	AX-647631163	96302041	108804817	12502.8	271
Sample109	NVI1	AX-647622867	AX-647623844	14494624	24604505	10109.9	266
Sample109	NVI1	AX-647631558	AX-647632214	112283088	120650315	8367.23	173
Sample109	NVI1	AX-647622086	AX-647622774	5997361	14006080	8008.72	190
Sample109	NVI1	AX-647626750	AX-647627580	64353640	71943332	7589.69	180
Sample109	NVI1	AX-647642389	AX-647642868	282888209	290028305	7140.1	149
Sample109	NVI1	AX-647640565	AX-647641142	258419407	265141215	6721.81	271
Sample109	NVI1	AX-647642299	AX-647642682	277271831	282300583	5028.75	119
Sample109	NVI1	AX-647625294	AX-647625656	43234746	47795994	4561.25	115
Sample109	NVI1	AX-647629047	AX-647629454	88405894	92276767	3870.87	92
Sample109	NVI1	AX-647636374	AX-647636532	191930140	195587287	3657.15	93
Sample109	NVI1	AX-647624943	AX-647625230	38418829	41948339	3529.51	74
Sample109	NVI1	AX-647638018	AX-647638560	216899833	220195762	3295.93	85
Sample109	NVI1	AX-647644072	AX-647644069	303726901	306727573	3000.67	68
Sample109	NVI1	AX-647639994	AX-647640244	246688516	249589945	2901.43	74
Sample109	NVI1	AX-647632222	AX-647632730	121450094	124271363	2821.27	94
Sample109	NVI1	AX-647643843	AX-647643803	300451473	302978972	2527.5	57
Sample109	NVI1	AX-647628552	AX-647629144	85651499	87640605	1989.11	93
Sample109	NVI1	AX-647623865	AX-647624253	24808990	26496451	1687.46	90
Sample1090	NVI1	AX-647628183	AX-647629788	82415060	94220638	11805.6	346
Sample1090	NVI1	AX-647642618	AX-647643675	286861122	298090291	11229.2	240
Sample1090	NVI1	AX-647643843	AX-647644630	300451473	311382442	10931	241
Sample1090	NVI1	AX-647631558	AX-647632214	112283088	120650315	8367.23	173
Sample1090	NVI1	AX-647632757	AX-647633512	122465363	130359844	7894.48	167
Sample1090	NVI1	AX-647635269	AX-647635983	177884616	185348383	7463.77	260
Sample1090	NVI1	AX-647636936	AX-647637409	199414725	205585046	6170.32	195
Sample1090	NVI1	AX-647641526	AX-647642041	266376437	272009084	5632.65	153
Sample1090	NVI1	AX-647636374	AX-647636870	191930140	197031800	5101.66	138
Sample1090	NVI1	AX-647627663	AX-647627812	73517429	77965971	4448.54	95
Sample1090	NVI1	AX-647638047	AX-647638560	215754990	220195762	4440.77	128
Sample1090	NVI1	AX-647642094	AX-647642682	278058440	282300583	4242.14	96
Sample1090	NVI1	AX-647638565	AX-647639106	221222008	225428448	4206.44	102
Sample1090	NVI1	AX-647640864	AX-647641511	262556623	266361174	3804.55	133
Sample1090	NVI1	AX-647622301	AX-647622600	8274685	11936153	3661.47	87
Sample1090	NVI1	AX-647640379	AX-647640797	259059843	261902013	2842.17	147
Sample1090	NVI1	AX-647625664	AX-647625886	48718894	50955539	2236.65	57
Sample1090	NVI1	AX-647644443	AX-647644704	311661942	313698089	2036.15	64
Sample1091	NVI1	AX-647640565	AX-647642113	258419407	272591487	14172.1	489
Sample1091	NVI1	AX-647627378	AX-647628847	72553575	86113919	13560.3	297
Sample1091	NVI1	AX-647629696	AX-647630583	93141365	105195217	12053.9	273
Sample1091	NVI1	AX-647626847	AX-647627580	63276549	71943332	8666.78	202
Sample1091	NVI1	AX-647631558	AX-647632214	112283088	120650315	8367.23	173
Sample1091	NVI1	AX-647632222	AX-647633106	121450094	126589303	5139.21	120
Sample1091	NVI1	AX-647644024	AX-647644359	302978303	307825793	4847.49	108
Sample1091	NVI1	AX-647625294	AX-647625656	43234746	47795994	4561.25	115
Sample1091	NVI1	AX-647628911	AX-647629258	86175876	90698194	4522.32	127
Sample1091	NVI1	AX-647638348	AX-647639106	221242870	225428448	4185.58	101
Sample1091	NVI1	AX-647636374	AX-647636532	191930140	195587287	3657.15	93
Sample1091	NVI1	AX-647644181	AX-647644689	308264615	311786186	3521.57	81
Sample1091	NVI1	AX-647642870	AX-647642797	285443318	288626971	3183.65	78
Sample1091	NVI1	AX-647639994	AX-647640244	246688516	249589945	2901.43	74
Sample1091	NVI1	AX-647639024	AX-647639510	232483086	235206974	2723.89	82
Sample1091	NVI1	AX-647622551	AX-647622791	11227334	13692268	2464.93	70
Sample1091	NVI1	AX-647626201	AX-647626428	57235803	59654981	2419.18	68
Sample1091	NVI1	AX-647623865	AX-647624253	24808990	26496451	1687.46	90
Sample1092	NVI1	AX-647625664	AX-647627186	48718894	68551891	19833	423
Sample1092	NVI1	AX-647634953	AX-647635983	174395015	185348383	10953.4	331
Sample1092	NVI1	AX-647640565	AX-647641687	258419407	267492301	9072.9	367
Sample1092	NVI1	AX-647632222	AX-647633512	121450094	130359844	8909.75	219
Sample1092	NVI1	AX-647631558	AX-647632214	112283088	120650315	8367.23	173
Sample1092	NVI1	AX-647642389	AX-647643223	282888209	290751136	7862.93	164
Sample1092	NVI1	AX-647636936	AX-647637409	199414725	205585046	6170.32	195
Sample1092	NVI1	AX-647630174	AX-647630583	99174550	105195217	6020.67	138
Sample1092	NVI1	AX-647643046	AX-647643707	293075818	298702348	5626.53	116
Sample1092	NVI1	AX-647636374	AX-647636870	191930140	197031800	5101.66	138
Sample1092	NVI1	AX-647643989	AX-647644323	305548361	310338486	4790.13	102
Sample1092	NVI1	AX-647622136	AX-647622536	6577970	11127084	4549.11	92
Sample1092	NVI1	AX-647638047	AX-647638560	215754990	220195762	4440.77	128
Sample1092	NVI1	AX-647638565	AX-647639106	221222008	225428448	4206.44	102
Sample1092	NVI1	AX-647638996	AX-647639510	231218605	235206974	3988.37	94
Sample1092	NVI1	AX-647629696	AX-647629937	93141365	96330709	3189.34	68
Sample1092	NVI1	AX-647625201	AX-647625656	44721235	47795994	3074.76	88
Sample1092	NVI1	AX-647639994	AX-647640244	246688516	249589945	2901.43	74
Sample1092	NVI1	AX-647643860	AX-647643842	300932967	303672011	2739.05	67
Sample1092	NVI1	AX-647628291	AX-647628569	83242622	85868988	2626.37	67
Sample1092	NVI1	AX-647622551	AX-647622791	11227334	13692268	2464.93	70
Sample1092	NVI1	AX-647627330	AX-647627580	69908673	71943332	2034.66	71
Sample1093	NVI1	AX-647625664	AX-647627178	48718894	68532132	19813.2	421
Sample1093	NVI1	AX-647635040	AX-647635983	175191721	185348383	10156.7	309
Sample1093	NVI1	AX-647632222	AX-647633512	121450094	130359844	8909.75	219
Sample1093	NVI1	AX-647631659	AX-647632214	113453677	120650315	7196.64	156
Sample1093	NVI1	AX-647636936	AX-647637409	199414725	205585046	6170.32	195
Sample1093	NVI1	AX-647636374	AX-647636870	191930140	197031800	5101.66	138
Sample1093	NVI1	AX-647623463	AX-647624253	21778826	26496451	4717.63	193
Sample1093	NVI1	AX-647638047	AX-647638560	215754990	220195762	4440.77	128
Sample1093	NVI1	AX-647623009	AX-647623423	17002530	21415081	4412.55	104
Sample1093	NVI1	AX-647638565	AX-647639106	221222008	225428448	4206.44	102
Sample1093	NVI1	AX-647621695	AX-647621998	1128807	5158285	4029.48	89
Sample1093	NVI1	AX-647630501	AX-647630931	103147622	106980854	3833.23	89
Sample1093	NVI1	AX-647644006	AX-647644027	302855235	306282387	3427.15	84
Sample1093	NVI1	AX-647625201	AX-647625656	44721235	47795994	3074.76	88
Sample1093	NVI1	AX-647642885	AX-647642783	285592741	288458687	2865.95	67
Sample1093	NVI1	AX-647624244	AX-647624573	29077511	31848677	2771.17	57
Sample1093	NVI1	AX-647639024	AX-647639510	232483086	235206974	2723.89	82
Sample1093	NVI1	AX-647628750	AX-647629144	85352867	87640605	2287.74	101
Sample1093	NVI1	AX-647622551	AX-647622752	11227334	13513498	2286.16	59
Sample1093	NVI1	AX-647642464	AX-647642682	280017531	282300583	2283.05	67
Sample1093	NVI1	AX-647640565	AX-647640809	258419407	260457584	2038.18	86
Sample1093	NVI1	AX-647629210	AX-647629454	90287460	92276767	1989.31	58
Sample1093	NVI1	AX-647627040	AX-647627296	69153551	70929596	1776.05	84
Sample1093	NVI1	AX-647640825	AX-647641030	260783650	262153892	1370.24	79
Sample1094	NVI1	AX-647625664	AX-647627178	48718894	68532132	19813.2	421
Sample1094	NVI1	AX-647635040	AX-647635983	175191721	185348383	10156.7	309
Sample1094	NVI1	AX-647632222	AX-647633512	121450094	130359844	8909.75	219
Sample1094	NVI1	AX-647631558	AX-647632214	112283088	120650315	8367.23	173
Sample1094	NVI1	AX-647636936	AX-647637409	199414725	205585046	6170.32	195
Sample1094	NVI1	AX-647642990	AX-647643685	292396843	298441093	6044.25	123
Sample1094	NVI1	AX-647643843	AX-647644007	300451473	305924581	5473.11	124
Sample1094	NVI1	AX-647636374	AX-647636870	191930140	197031800	5101.66	138
Sample1094	NVI1	AX-647638047	AX-647638560	215754990	220195762	4440.77	128
Sample1094	NVI1	AX-647623007	AX-647623423	16999173	21415081	4415.91	105
Sample1094	NVI1	AX-647638565	AX-647639106	221222008	225428448	4206.44	102
Sample1094	NVI1	AX-647644069	AX-647644588	306727573	310862699	4135.13	87
Sample1094	NVI1	AX-647641555	AX-647642113	268456455	272591487	4135.03	84
[truncated: 296,315+ more rows]
