# Supplementary material for: Identification of consensus homozygous regions and their associations with growth and feed efficiency traits in American mink
Source: BMC Genom Data. 2024 Jul 10;25:68. doi: 10.1186/s12863-024-01252-8 (PMC11234557; doi:10.1186/s12863-024-01252-8)
Supplement: Supplementary file 3 — Supplementary Material 3 [file 12863_2024_1252_MOESM3_ESM.xlsx]

## Sheet: Sheet 1
					Table S3. Pool overlapped ROH obtained by PLINK --homozyg-group function (Consensus regions with more than 5 SNPs and presented in more than 5% of the population are kept for further association analyses).
POOL	Number of individuals overlapped	Chromosome	SNP1	SNP2	BP1	BP2	Length (KB)	Number of SNPs
S6969	153	NVI8	AX-647794594	AX-647794608	133453996	133520213	66.218	6
S6936	161	NVI12	AX-647667488	AX-647667507	8127185	8285646	158.462	8
S6929	163	NVI12	AX-647668129	AX-647668152	7772096	7898981	126.886	7
S6930	163	NVI13	AX-647688393	AX-647687546	137250768	137401566	150.799	5
S6922	165	NVI2	AX-647693833	AX-647692811	9843766	10161529	317.764	12
S6793	195	NVI13	AX-647687711	AX-647688582	139306635	139582095	275.461	6
S6789	196	NVI8	AX-647794707	AX-647797390	134262073	134331827	69.755	5
S6778	199	NVI7	AX-647786109	AX-647786123	198671762	198689363	17.602	6
S6764	202	NVI7	AX-647788667	AX-647788705	197196638	197498079	301.442	6
S6724	216	NVI2	AX-647706237	AX-647707584	192688544	194185563	1497.02	38
S6712	219	NVI8	AX-647797360	AX-647797371	134082576	134176460	93.885	5
S6648	238	NVI7	AX-647787958	AX-647787970	191304809	191389295	84.487	5
S6618	245	NVI7	AX-647785618	AX-647788362	195347847	195383550	35.704	5
S6603	248	NVI2	AX-647707279	AX-647706142	191113402	191461796	348.395	7
S6588	251	NVI6	AX-647773613	AX-647773628	209232316	209415720	183.405	5
S6451	288	NVI13	AX-647684160	AX-647684176	77397964	77546837	148.874	5
S6435	291	NVI5	AX-647747165	AX-647747185	11613779	11851927	238.149	7
S6405	298	NVI13	AX-647688153	AX-647687316	134704541	135003083	298.543	6
S6392	300	NVI8	AX-647792066	AX-647794794	112680705	112703845	23.141	5
S6355	309	NVI8	AX-647791445	AX-647794152	107653315	107709793	56.479	5
S6324	315	NVI5	AX-647748636	AX-647748671	32325052	32564381	239.33	5
S6293	321	NVI9	AX-647799544	AX-647796864	10816869	10977932	161.064	5
S6273	325	NVI9	AX-647799520	AX-647796852	10609898	10786369	176.472	6
S6262	326	NVI8	AX-647791253	AX-647791269	106304099	106330183	26.085	8
S6247	328	NVI13	AX-647684633	AX-647684654	85787981	86060018	272.038	5
S6249	328	NVI8	AX-647796135	AX-647796144	124897484	125037729	140.246	5
S6207	334	NVI7	AX-647777839	AX-647777863	32792023	32954494	162.472	5
S6161	340	NVI12	AX-647668246	AX-647668948	14212136	14272825	60.69	5
S6146	342	NVI7	AX-647781850	AX-647781889	128775534	128899487	123.954	10
S6125	345	NVI5	AX-647748496	AX-647745859	30962623	31235028	272.406	6
S6100	349	NVI7	AX-647775561	AX-647778215	34619553	34624783	5.231	5
S6053	355	NVI7	AX-647783915	AX-647783936	182117195	182388268	271.074	8
S6035	357	NVI7	AX-647779334	AX-647779344	129609139	129635718	26.58	5
S5957	366	NVI13	AX-647683806	AX-647683823	72038605	72116729	78.125	6
S5961	366	NVI8	AX-647793723	AX-647796412	127132481	127168593	36.113	6
S5880	377	NVI13	AX-647680191	AX-647679342	19748889	19842733	93.845	6
S5867	379	NVI7	AX-647777979	AX-647775353	33525001	33589584	64.584	9
S5853	381	NVI12	AX-647677328	AX-647678220	115748382	116287840	539.459	21
S5856	381	NVI7	AX-647781348	AX-647778767	121137857	121421524	283.668	10
S5806	392	NVI5	AX-647755461	AX-647752772	134087722	134223784	136.063	6
S5775	400	NVI7	AX-647777544	AX-647774899	31048319	31138496	90.178	5
S5749	404	NVI5	AX-647753251	AX-647755969	140931105	141220373	289.269	5
S5657	428	NVI7	AX-647777659	AX-647775032	31733633	31868300	134.668	6
S5558	448	NVI9	AX-647798270	AX-647800967	25859544	25960805	101.262	6
S5549	450	NVI9	AX-647801735	AX-647799104	36079507	36675551	596.045	6
S5539	451	NVI5	AX-647755079	AX-647755087	130209831	130237085	27.255	5
S5497	460	NVI1	AX-647624518	AX-647624738	33614830	34077408	462.579	17
S5379	482	NVI1	AX-647624592	AX-647624622	32128510	32316405	187.896	11
S5358	486	NVI7	AX-647785522	AX-647785544	173869959	174159946	289.988	6
S5259	504	NVI7	AX-647784645	AX-647784659	167669745	167730871	61.127	6
S5252	505	NVI7	AX-647783329	AX-647780663	157816869	157992044	175.176	5
S5185	519	NVI7	AX-647784880	AX-647784892	169080106	169113844	33.739	5
S5158	524	NVI7	AX-647785070	AX-647785089	170521892	170645093	123.202	9
S5151	525	NVI12	AX-647673092	AX-647674022	61280386	61792704	512.319	32
S4918	575	NVI9	AX-647802502	AX-647802511	46059344	46102644	43.301	5
S4905	577	NVI9	AX-647799406	AX-647802075	40496570	40789037	292.468	5
S4885	580	NVI12	AX-647673975	AX-647673985	72128893	72180106	51.214	5
S4856	586	NVI13	AX-647686411	AX-647685577	111231159	111249943	18.785	6
S4768	604	NVI5	AX-647749519	AX-647749536	43583296	43600275	16.98	6
S4747	607	NVI4	AX-647729367	AX-647726895	5068723	5085943	17.221	8
S4718	612	NVI9	AX-647801786	AX-647799159	37144887	37202072	57.186	5
S4712	614	NVI6	AX-647764725	AX-647764930	79396673	81503395	2106.72	56
S4679	620	NVI13	AX-647682011	AX-647682024	41761310	41994102	232.793	5
S4670	622	NVI5	AX-647749463	AX-647749478	42989622	43198887	209.266	5
S4584	641	NVI13	AX-647682045	AX-647682078	42619408	42772388	152.981	9
S4545	649	NVI3	AX-647715549	AX-647715557	41409019	41557597	148.579	5
S4527	652	NVI11	AX-647664036	AX-647664048	182245786	182403281	157.496	5
S4480	663	NVI13	AX-647681945	AX-647681952	40856883	40922801	65.919	5
S4421	676	NVI12	AX-647677472	AX-647677486	103723284	103822179	98.896	5
S4385	686	NVI12	AX-647677324	AX-647676556	103126645	103327371	200.727	16
S4305	705	NVI14	AX-647691294	AX-647691393	20627238	21300824	673.587	32
S4273	713	NVI13	AX-647681009	AX-647681043	29542069	29744405	202.337	12
S4269	715	NVI5	AX-647752532	AX-647752567	98049810	98506908	457.099	13
S4217	727	NVI1	AX-647625200	AX-647625219	41889361	41901736	12.376	7
S4198	731	NVI11	AX-647663578	AX-647663588	182542492	182600780	58.289	5
S4197	732	NVI12	AX-647673284	AX-647673305	48333713	48372257	38.545	5
S4071	768	NVI12	AX-647676094	AX-647676107	89459253	89605987	146.735	5
S4006	782	NVI2	AX-647706521	AX-647707870	197545240	199020187	1474.95	43
S3974	786	NVI11	AX-647653245	AX-647653057	19613113	19701034	87.922	5
S3859	811	NVI9	AX-647800364	AX-647800393	19279125	19527630	248.506	6
S3852	812	NVI12	AX-647676683	AX-647677519	103881304	103897136	15.833	5
S3807	820	NVI12	AX-647673867	AX-647674684	70594891	70841760	246.87	8
S3697	845	NVI12	AX-647670231	AX-647670259	23398044	23433170	35.127	11
S3672	851	NVI3	AX-647720939	AX-647718685	103804896	106579662	2774.77	57
S3544	880	NVI3	AX-647718074	AX-647715736	68300660	68343547	42.888	9
S3523	888	NVI12	AX-647675491	AX-647675618	83267325	84502034	1234.71	34
S3457	907	NVI12	AX-647672194	AX-647672998	45409385	45606352	196.968	7
S3372	927	NVI11	AX-647662875	AX-647662364	174495568	174886690	391.123	16
S3349	935	NVI3	AX-647717853	AX-647717869	64123298	64405979	282.682	5
S3275	953	NVI11	AX-647659168	AX-647658786	108338108	108362128	24.021	10
S3175	972	NVI3	AX-647717791	AX-647717808	63119047	63296601	177.555	8
S3165	973	NVI11	AX-647658706	AX-647658718	108183840	108195397	11.558	5
S3158	974	NVI14	AX-647690845	AX-647689996	14809815	15010914	201.1	13
S3107	986	NVI4	AX-647729695	AX-647729703	7054826	7087822	32.997	5
S3096	987	NVI10	AX-647650340	AX-647650363	69049475	69368483	319.009	10
S3036	997	NVI12	AX-647672548	AX-647671831	41955919	42062245	106.327	7
S3028	999	NVI12	AX-647676673	AX-647676688	94331027	94411632	80.606	6
S2979	1014	NVI11	AX-647657329	AX-647657350	99534585	99629300	94.716	6
S2854	1042	NVI11	AX-647657662	AX-647657391	99654603	99837302	182.7	7
S2623	1096	NVI12	AX-647670571	AX-647669915	26207651	26319590	111.94	6
S2523	1119	NVI11	AX-647658644	AX-647658660	105955177	106005261	50.085	5
S2430	1141	NVI3	AX-647723932	AX-647723945	148565975	148831839	265.865	5
S2393	1152	NVI10	AX-647649303	AX-647649317	59208313	59265968	57.656	6
S2329	1172	NVI3	AX-647711922	AX-647711946	8369384	8557194	187.811	8
S2317	1174	NVI1	AX-647641821	AX-647641837	268594555	268631729	37.175	7
S2055	1237	NVI1	AX-647639821	AX-647639977	247850820	249271899	1421.08	53
S2050	1240	NVI3	AX-647712911	AX-647712937	18155950	18221008	65.059	6
S2012	1251	NVI11	AX-647657508	AX-647657521	100052790	100082525	29.736	7
S1968	1265	NVI10	AX-647649369	AX-647649390	59931142	60113398	182.257	5
S1949	1271	NVI1	AX-647641326	AX-647641347	266688119	266701457	13.339	6
S1869	1293	NVI6	AX-647772594	AX-647769933	192644701	192755838	111.138	6
S1861	1294	NVI6	AX-647768458	AX-647768468	179311275	179324895	13.621	5
S1829	1299	NVI3	AX-647715023	AX-647712982	35995722	36036484	40.763	5
S1816	1302	NVI3	AX-647713690	AX-647715866	44742936	44763449	20.514	5
S1717	1334	NVI3	AX-647723141	AX-647720654	141243166	141369170	126.005	6
S1699	1341	NVI1	AX-647628371	AX-647628379	81903923	81948592	44.67	5
S1651	1357	NVI6	AX-647772534	AX-647772543	192365060	192420333	55.274	5
S1646	1358	NVI1	AX-647628402	AX-647628413	82142400	82321867	179.468	5
S1632	1363	NVI11	AX-647655431	AX-647655178	50703083	50734577	31.495	5
S1495	1402	NVI3	AX-647723477	AX-647720999	144914156	144983525	69.37	5
S1438	1424	NVI10	AX-647648965	AX-647648722	55712859	55811828	98.97	7
S1416	1431	NVI1	AX-647639322	AX-647639164	233051034	233378886	327.853	20
S1356	1457	NVI4	AX-647737801	AX-647740423	170657348	171426056	768.709	15
S1311	1473	NVI1	AX-647641734	AX-647641746	267842939	267858845	15.907	5
S1271	1484	NVI4	AX-647732849	AX-647735366	80335690	80411444	75.755	6
S1173	1525	NVI11	AX-647660647	AX-647660813	128420167	129324938	904.772	52
S1118	1543	NVI4	AX-647740831	AX-647743451	205589697	205635024	45.328	5
S1091	1551	NVI1	AX-647638778	AX-647638613	223551759	224042720	490.962	14
S1071	1555	NVI2	AX-647705147	AX-647705159	162499125	162560083	60.959	7
S1010	1580	NVI1	AX-647625450	AX-647625287	45794132	45856853	62.722	7
S988	1587	NVI11	AX-647656308	AX-647656317	57569069	57573396	4.328	5
S941	1598	NVI11	AX-647656338	AX-647656047	57695333	57717310	21.978	5
S910	1609	NVI11	AX-647659136	AX-647659646	111270672	111550599	279.928	13
S878	1621	NVI2	AX-647696620	AX-647697730	55270876	55339281	68.406	5
S831	1642	NVI1	AX-647641260	AX-647641048	264164626	264203240	38.615	5
S829	1643	NVI1	AX-647627109	AX-647627126	69893506	69902125	8.62	7
S806	1655	NVI11	AX-647656384	AX-647656097	57770936	57792229	21.294	6
S776	1666	NVI1	AX-647630041	AX-647630060	98020337	98501658	481.322	5
S692	1719	NVI2	AX-647705622	AX-647704642	169627342	170098407	471.066	39
S691	1720	NVI6	AX-647765707	AX-647763079	95020814	95044276	23.463	9
S678	1725	NVI3	AX-647724927	AX-647722458	162822631	162848794	26.164	5
S667	1732	NVI2	AX-647705192	AX-647705201	178768122	178794036	25.915	5
S661	1735	NVI3	AX-647714902	AX-647714919	35315027	35359589	44.563	7
S636	1752	NVI11	AX-647659878	AX-647659898	117712036	117725982	13.947	7
S638	1752	NVI4	AX-647738678	AX-647738705	135303424	135540006	236.583	7
S630	1753	NVI1	AX-647635602	AX-647635861	183088561	183191957	103.397	5
S627	1755	NVI3	AX-647725587	AX-647728107	217505276	217697330	192.055	12
S614	1765	NVI1	AX-647631488	AX-647631822	113789579	114360230	570.652	23
S617	1765	NVI4	AX-647738211	AX-647740874	176790887	178024355	1233.47	23
S598	1778	NVI14	AX-647691401	AX-647692399	33161403	33230455	69.053	8
S539	1810	NVI1	AX-647640741	AX-647640957	261304792	261345854	41.063	5
S511	1828	NVI1	AX-647635469	AX-647635526	179739615	180016721	277.107	16
S497	1838	NVI1	AX-647630225	AX-647630243	100523321	100803671	280.351	5
S476	1856	NVI1	AX-647623506	AX-647623522	22279499	22342349	62.851	5
S457	1873	NVI2	AX-647705499	AX-647706661	180747395	180764639	17.245	6
S436	1888	NVI2	AX-647706628	AX-647706638	180738425	180746988	8.564	5
S401	1916	NVI1	AX-647632199	AX-647632351	118936010	119657519	721.51	34
S383	1924	NVI3	AX-647718507	AX-647716119	73894651	73901600	6.95	7
S347	1947	NVI4	AX-647734650	AX-647732184	75159797	75229461	69.665	5
S343	1953	NVI2	AX-647696388	AX-647697502	54495234	54563794	68.561	5
S320	1976	NVI1	AX-647629642	AX-647629823	94305671	94383386	77.716	5
S314	1980	NVI3	AX-647717723	AX-647720190	93463160	93483164	20.005	9
S300	1987	NVI4	AX-647730215	AX-647730225	10520271	10532335	12.065	5
S294	1989	NVI4	AX-647743880	AX-647741268	209695778	209720164	24.387	5
S275	2004	NVI1	AX-647637324	AX-647637149	203140686	203213690	73.005	6
S262	2011	NVI6	AX-647760645	AX-647760663	23673651	23802300	128.65	6
S248	2018	NVI1	AX-647629827	AX-647629677	94543380	94936974	393.595	7
S244	2023	NVI1	AX-647629866	AX-647629897	95265126	95724008	458.883	6
S235	2044	NVI2	AX-647696494	AX-647696512	55048992	55057618	8.627	7
S226	2069	NVI1	AX-647632913	AX-647632988	124152226	124269655	117.43	13
S218	2078	NVI1	AX-647628634	AX-647628647	84492422	84643650	151.229	5
S216	2080	NVI3	AX-647720718	AX-647718420	101454152	102500883	1046.73	39
S208	2097	NVI3	AX-647718575	AX-647718591	73965737	74121328	155.592	6
S193	2110	NVI4	AX-647739481	AX-647739507	191682297	191765995	83.699	8
S188	2116	NVI1	AX-647636675	AX-647636691	194894807	194951628	56.822	6
S185	2122	NVI2	AX-647695554	AX-647695579	45978844	46163479	184.636	6
S167	2145	NVI6	AX-647763151	AX-647760508	49178089	49258983	80.895	16
S138	2176	NVI1	AX-647636018	AX-647636057	184287084	184441002	153.919	6
S131	2189	NVI1	AX-647635427	AX-647635682	180957018	181025021	68.004	5
S129	2207	NVI2	AX-647695475	AX-647696576	45628893	45664015	35.123	9
S117	2244	NVI1	AX-647632991	AX-647633321	127194027	127917766	723.74	18
S114	2250	NVI1	AX-647630433	AX-647630455	102463551	102562320	98.77	5
S103	2330	NVI1	AX-647638355	AX-647638162	218363264	218417595	54.332	7
S89	2339	NVI1	AX-647632757	AX-647632784	122465363	122552120	86.758	5
S79	2347	NVI6	AX-647767642	AX-647767666	119743265	119856792	113.528	11
S60	2362	NVI6	AX-647764856	AX-647764871	119080943	119100419	19.477	6
S48	2394	NVI1	AX-647638288	AX-647638091	217785451	217894574	109.124	5
S40	2431	NVI6	AX-647767770	AX-647767787	120478852	120531357	52.506	6
S41	2431	NVI6	AX-647767789	AX-647767797	120546042	120564621	18.58	5
S33	2445	NVI2	AX-647696370	AX-647696393	45100650	45130801	30.152	6
S31	2446	NVI2	AX-647695334	AX-647696454	45138611	45265052	126.442	19
S29	2449	NVI6	AX-647767890	AX-647765290	121883426	122139161	255.736	6
S23	2476	NVI6	AX-647766129	AX-647766178	100386881	100611871	224.991	14
S20	2518	NVI6	AX-647765567	AX-647768200	122908246	122958392	50.147	5
S19	2527	NVI6	AX-647768164	AX-647765556	122846667	122881153	34.487	6
S11	2575	NVI6	AX-647765460	AX-647765473	122500609	122510002	9.394	5
